# Supplementary material for: Entirely Off-Grid and Solar-Powered DNA Sequencing of Microbial Communities during an Ice Cap Traverse Expedition
Source: Genes (Basel). 2019 Nov 7;10(11):902. doi: 10.3390/genes10110902 (PMC6896169; doi:10.3390/genes10110902)
Supplement: Supplementary file 1 [file genes-10-00902-s001.zip]

Archive with 9 entries (5 files):
- genes-616105-proof done-suppl/
- genes-616105-proof done-suppl/Supplementary_folder/
- genes-616105-proof done-suppl/Supplementary_folder/suppl-figures.docx
- genes-616105-proof done-suppl/Supplementary_folder/suppl-tables.xlsx
- genes-616105-proof done-suppl/__MACOSX/
- genes-616105-proof done-suppl/__MACOSX/._Supplementary_folder
- genes-616105-proof done-suppl/__MACOSX/Supplementary_folder/
- genes-616105-proof done-suppl/__MACOSX/Supplementary_folder/._Gowers et al supp v3.docx
- genes-616105-proof done-suppl/__MACOSX/Supplementary_folder/._Gowers_supp_tables.xlsx
