# Supplementary material for: Entirely Off-Grid and Solar-Powered DNA Sequencing of Microbial Communities during an Ice Cap Traverse Expedition
Source: Genes (Basel). 2019 Nov 7;10(11):902. doi: 10.3390/genes10110902 (PMC6896169; doi:10.3390/genes10110902)
Supplement: Supplementary file 1 [file genes-10-00902-s001.zip › genes-616105-proof done-suppl/Supplementary_folder/suppl-tables.xlsx]

## Sheet: Title page
Supplementary tables for manuscript:
Entirely off-grid and solar-powered DNA sequencing of microbial communities during an ice cap traverse expedition
Glen-Oliver. F. Gowers 1,2,3,*, Oliver Vince 3,4, John-Henry Charles 3, Ingeborg Klarenberg 5,6, Tom Ellis 1,2 and Arwyn Edwards 7,8
1	Imperial College Centre for Synthetic Biology (IC-CSynB), Imperial College London, London, SW7 2AZ, UK
2	Department of Bioengineering, Imperial College London, London, SW7 2AZ, UK
3	Return to Vatnajökull Expedition team 2019, sledgereport.com
4	Institute of Biomedical Engineering, University of Oxford, OX3 7DQ, UK
5	Faculty of Natural Resource Science, University of Akureyri, Borgir, Nordurslod 2, 600, Akureyri, Iceland
6	Department of Life and Environmental Sciences, University of Iceland, Sturlugata 7, 101, Reykjavík, Iceland
7	Institute of Biological, Environmental & Rural Sciences (IBERS), Aberystwyth University, Aberystwyth, SY23 3DD, UK
8	Interdisciplinary Centre for Environmental Microbiology, Aberystwyth University, Aberystwyth, SY23 3DD, UK
*	Correspondence: glgowers@gmail.com

## Sheet: Supplementary Table 1
Supplementary Table S1. Location of items during the flight to Iceland and during the ski traverse.
Item	Flying location	Traverse location	MSDS required
Hardwear
Dremel	Hold - ambient	Tent - box	YES
Dremel charger	Hold - ambient	Pulk - box
Dremel attachments	Hold - ambient	Pulk - box
Dremelfuge (2 solid 1SWB)	Hold - ambient	Pulk - box
Terralyser	Hold - ambient	Tent - box	YES
Terralyser battery	Hand luggage	Tent - box	YES
3D printed homogenizer	Hold - ambient	Pulk - box
Vortex (USB)	Hold - ambient	Pulk - box
Gaffa tape	Hold - ambient	Pulk - box
P1000 pipette	Hold - ambient	Pulk - box
P200 pipette	Hold - ambient	Pulk - box
P20 pipette	Hold - ambient	Pulk - box
P10 tips	Hold - ambient	Pulk - box
P200 tips	Hold - ambient	Pulk - box
P1000 tips	Hold - ambient	Pulk - box
Qubit	Hand luggage	Tent - box	YES
Qubit charger	Hold - ambient	Pulk - box
Qubit tubes	Hold - ambient	Pulk - box
Magnet	Hold - ambient	Pulk - box
Laptop	Hand luggage	Tent - box
Laptop charger (DC)	Hand luggage	Pulk - box
Battery with DC output - Poweradd	Hand luggage	Tent - box	YES
Tube rack	Hold - ambient	Pulk - box
Tube float	Hold - ambient	Pulk - box
Pelican case	Hold - ambient	Pulk - box
Pen and pencil	Hold - ambient	Tent - box
Notebook	Hold - ambient	Tent - box
Sterile bags	Hold - ambient	Pulk - box
Tissues	Hold - ambient	Pulk - box
Falcon tubes	Hold - ambient	Pulk - box
Tweezers	Hold - ambient	Pulk - box
Styrofoam box	Hold - ice box	Pulk - box
Ice packs	Hold - ice box	Pulk - box
Temperature loggers	Hold - ambient	Pulk - box
Hand warmers	Hold - ambient	Pulk - box
DNA Low-Bind tubes	Hold - ambient	Pulk - box
Spatula	Hold - ambient	Pulk - box
Meat thermometer	Hold - ambient	Pulk - box
Temperature probe	Hold - ambient	Pulk - box
Gloves	Hold - ambient	Pulk - box
Paraflm	Hold - ambient	Pulk - box
Reagents:
ONT
6x Field kit packets	Hold - ambient	Tent - box	YES
1x RTB - Resuspension buffer	Hold - ambient	Chest - warm	YES
6x FLB - Flush buffer	Hold - ambient	Chest - warm	YES
1x FLT - Flush tether	Hold - ambient	Chest - warm	YES
1x LMD	Hold - ice box	Pulk - box	YES
1x FRA	Hold - ice box	Pulk - box	YES
1x RAP	Hold - ice box	Pulk - box	YES
1x SQT	Hold - ice box	Pulk - box	YES
1x LB	Hold - ice box	Pulk - box	YES
1x SQB	Hold - ice box	Pulk - box	YES
6x FLB - Flush buffer	Hold - ice box	Pulk - box	YES
1x FLT - Flush tether	Hold - ice box	Pulk - box	YES
2x Flowcells	Hold - ambient	Chest - warm	YES
MinION device	Hold - ambient	Tent - box
QIAGEN powersoil:
C1	Hold - ambient	Pulk - box	YES
C2	Hold - ambient	Pulk - box	YES
C3	Hold - ambient	Pulk - box	YES
C4	Hold - ambient	Pulk - box	YES
C5	Hold - ambient	Pulk - box	YES
C6	Hold - ambient	Pulk - box	YES
Bead tubes	Hold - ambient	Pulk - box	YES
Collection tubes	Hold - ambient	Pulk - box
Nuclease free water	Hold - ambient	Pulk - box
P/EtOH solution	Hold - ambient	Pulk - box	YES
Other
Qubit working solution	Hold - ice box	Pulk - box	YES
Qubit DNA standards	Hold - ice box	Pulk - box	YES
AMPure XP beads	Hold - ice box	Tent - box	YES

## Sheet: Supplementary Table 2
Supplementary Table S2. Phyla taxon classification from Kaiju (see Supp Table S3) used to construct Figure 4.
Phyla	Reads	Proportion (%)
Proteobacteria
Gammaproteobacteria	14474	25
Alphaproteobacteria	7361	13
Betaproteobacteria	4722	8
Delta/epsilon subdivisions	3207	5
Other Proteobacteria	682	1
Terrabacteria Group
Actinobacteria	2697	5
Chloroflexi	1656	3
Firmicutes	1316	2
Cyanobacteria/Melainabacteria group	1020	2
Other Terrabacteria	343	0.5
FCB group
Bacteroidetes/Chlorobi group	5858	10
Other FCB group	612	0.9
PVC group
Verrucomicrobia	2530	4
Planctomycetes	1676	3
Other PVC group	504	1
Acidobacteria
unclassified Acidobacteria	2324	4
Acidobacteriales	958	2
Solibacteres	542	0.9
Eukaryota
Fungi	604	1
Other Eukaryotes	437	1
Other
Archaea	232	0.4
Unclassified bacteria	1733	4.3
Other bacteria	2924	3
Unassigned cellular organisms*	108	0.2
TOTAL	58520	100.2
*not displayed in Fig 4

## Sheet: Supplementary Table 3
Supplementary Table S3. Taxanomic identification by Kaiju.
Reads	Taxon level 1	Taxon level 2	Taxon level 3	Taxon level 4	Taxon level 5	Taxon level 6	Taxon level 7	Taxon level 8	Taxon level 9	Taxon level 10	Taxon level 11	Taxon level 12	Taxon level 13	Taxon level 14	Taxon level 15	Taxon level 16	Taxon level 17	Taxon level 18	Taxon level 19	Taxon level 20	Taxon level 21
4848	root	cellular organisms	Bacteria	Proteobacteria	Gammaproteobacteria	Enterobacterales	Enterobacteriaceae	Escherichia	Escherichia coli
2848	root	cellular organisms	Bacteria	Proteobacteria	Gammaproteobacteria	Enterobacterales	Enterobacteriaceae
2705	root	cellular organisms	Bacteria	Proteobacteria	Gammaproteobacteria	Enterobacterales	Enterobacteriaceae	Escherichia	Escherichia marmotae
1457	root	cellular organisms	Bacteria
740	root	cellular organisms	Bacteria	Proteobacteria	Gammaproteobacteria	Enterobacterales	Enterobacteriaceae	Escherichia	Escherichia coli	Escherichia coli UMEA 3108-1
625	root	cellular organisms	Bacteria	Acidobacteria	unclassified Acidobacteria	unclassified Acidobacteria (miscellaneous)
523	root	cellular organisms	Bacteria	Proteobacteria
455	root	cellular organisms	Bacteria	PVC group	Verrucomicrobia	Verrucomicrobiae	Verrucomicrobiales	Verrucomicrobia subdivision 3	Pedosphaera	Pedosphaera parvula
454	root	cellular organisms	Bacteria	FCB group	Bacteroidetes/Chlorobi group	Bacteroidetes
367	root	cellular organisms	Bacteria	Acidobacteria	Solibacteres	Solibacterales	Solibacteraceae	Candidatus Solibacter	Candidatus Solibacter usitatus
348	root	cellular organisms	Bacteria	Proteobacteria	Gammaproteobacteria	Enterobacterales	Enterobacteriaceae	Escherichia	Escherichia coli	Escherichia coli DEC14D
342	root	cellular organisms	Bacteria	FCB group	Bacteroidetes/Chlorobi group	Bacteroidetes	Chitinophagia	Chitinophagales	Chitinophagaceae	unclassified Chitinophagaceae	Chitinophagaceae bacterium IBVUCB2
326	root	cellular organisms	Bacteria	Proteobacteria	Alphaproteobacteria
318	root	cellular organisms	Bacteria	PVC group	Verrucomicrobia	Opitutae	Opitutales	Opitutaceae	Lacunisphaera	Lacunisphaera limnophila
311	root	cellular organisms	Bacteria	PVC group	Verrucomicrobia	Opitutae	Opitutales	Opitutaceae	Opitutus	Opitutus sp. GAS368
296	root	cellular organisms	Bacteria	Proteobacteria	delta/epsilon subdivisions	Deltaproteobacteria	Myxococcales	Sorangiineae	Polyangiaceae	Sorangium	Sorangium cellulosum
272	root	cellular organisms	Bacteria	Proteobacteria	Alphaproteobacteria	Rhizobiales	Bradyrhizobiaceae	Bradyrhizobium
265	root	cellular organisms	Bacteria	Proteobacteria	Betaproteobacteria	unclassified Betaproteobacteria	unclassified Betaproteobacteria (miscellaneous)
244	root	cellular organisms	Bacteria	environmental samples	uncultured bacterium
215	root	cellular organisms	Bacteria	Acidobacteria	unclassified Acidobacteria	unclassified Acidobacteria (miscellaneous)	Acidobacteria bacterium 13_1_20CM_3_53_8
213	root	cellular organisms	Bacteria	Proteobacteria	Alphaproteobacteria	Rhizobiales	Hyphomicrobiaceae	Rhodoplanes	Rhodoplanes sp. Z2-YC6860
201	root	cellular organisms	Bacteria	PVC group	Verrucomicrobia	Opitutae	Opitutales	Opitutaceae	Opitutus	Opitutus terrae
195	root	cellular organisms	Bacteria	Proteobacteria	delta/epsilon subdivisions	Deltaproteobacteria	Myxococcales	Sorangiineae	Polyangiaceae	unclassified Polyangiaceae	Polyangiaceae bacterium UTPRO1
192	root	cellular organisms	Bacteria	Proteobacteria	Alphaproteobacteria	Rhizobiales
190	root	cellular organisms	Bacteria	unclassified Bacteria	Bacteria candidate phyla	Candidatus Rokubacteria
184	root	cellular organisms	Bacteria	PVC group	Verrucomicrobia	Spartobacteria	Chthoniobacterales	Chthoniobacteraceae	Chthoniobacter	Chthoniobacter flavus
180	root	cellular organisms	Bacteria	Proteobacteria	Betaproteobacteria	unclassified Betaproteobacteria	unclassified Betaproteobacteria (miscellaneous)	Betaproteobacteria bacterium RBG_16_66_20
171	root	cellular organisms	Bacteria	Acidobacteria	Solibacteres	Solibacterales	Bryobacteraceae	Bryobacter	Bryobacter aggregatus
155	root	cellular organisms	Bacteria	Terrabacteria group	Chloroflexi	unclassified Chloroflexi	Kouleothrix	Kouleothrix aurantiaca
149	root	cellular organisms	Bacteria	Proteobacteria	delta/epsilon subdivisions	Deltaproteobacteria	Myxococcales	Sorangiineae	unclassified Sorangiineae	Minicystis	Minicystis rosea
145	root	cellular organisms	Bacteria	Acidobacteria	unclassified Acidobacteria	unclassified Acidobacteria (miscellaneous)	Acidobacteria bacterium RBG_16_70_10
143	root	cellular organisms	Bacteria	Proteobacteria	Betaproteobacteria
141	root	cellular organisms	Bacteria	Terrabacteria group	Actinobacteria	Actinobacteria
138	root	cellular organisms	Bacteria	Proteobacteria	Betaproteobacteria	Burkholderiales
134	root	cellular organisms	Bacteria	FCB group	Bacteroidetes/Chlorobi group	Bacteroidetes	Cytophagia	Cytophagales	unclassified Cytophagales	Chryseolinea	Chryseolinea serpens
129	root	cellular organisms	Bacteria	Proteobacteria	delta/epsilon subdivisions	Deltaproteobacteria	Myxococcales	Sorangiineae	Labilitrichaceae	Labilithrix	Labilithrix luteola
125	root	cellular organisms	Bacteria	Proteobacteria	Alphaproteobacteria	unclassified Alphaproteobacteria	unclassified Alphaproteobacteria (miscellaneous)	Alphaproteobacteria bacterium 13_2_20CM_2_64_7
123	root	cellular organisms	Bacteria	Acidobacteria	Acidobacteriia	Acidobacteriales	Acidobacteriaceae	Candidatus Koribacter	Candidatus Koribacter versatilis
121	root	cellular organisms	Bacteria	Proteobacteria	delta/epsilon subdivisions	Deltaproteobacteria	Myxococcales	unclassified Myxococcales	unclassified Myxococcales (miscellaneous)	Myxococcales bacterium 68-20
118	root	cellular organisms	Bacteria	Proteobacteria	Gammaproteobacteria
117	root	cellular organisms	Bacteria	Proteobacteria	Betaproteobacteria	unclassified Betaproteobacteria	unclassified Betaproteobacteria (miscellaneous)	Betaproteobacteria bacterium SCGC AG-212-J23
117	root	cellular organisms	Bacteria	Acidobacteria	Blastocatellia	Pyrinomonas	Pyrinomonas methylaliphatogenes
116	root	cellular organisms	Bacteria	Acidobacteria	Acidobacteriia	Acidobacteriales	Acidobacteriaceae	unclassified Acidobacteriaceae	Acidobacteriaceae bacterium KBS 96
114	root	cellular organisms	Bacteria	Proteobacteria	Betaproteobacteria	unclassified Betaproteobacteria	unclassified Betaproteobacteria (miscellaneous)	Betaproteobacteria bacterium RIFCSPLOWO2_12_FULL_65_14
114	root	cellular organisms	Bacteria	Acidobacteria	unclassified Acidobacteria	Acidobacteria subdivision 6	Acidobacteria bacterium DSM 100886
112	root	cellular organisms	Bacteria	Terrabacteria group	Actinobacteria	Actinobacteria	Streptomycetales	Streptomycetaceae	Streptomyces
112	root	cellular organisms	Bacteria	PVC group	Planctomycetes	Planctomycetia	Planctomycetales	Gemmataceae	Zavarzinella	Zavarzinella formosa
110	root	cellular organisms	Bacteria	Proteobacteria	Alphaproteobacteria	Rhizobiales	Bradyrhizobiaceae
109	root	cellular organisms	Bacteria	FCB group	Bacteroidetes/Chlorobi group	Bacteroidetes	Sphingobacteriia	Sphingobacteriales	unclassified Sphingobacteriales	unclassified Sphingobacteriales (miscellaneous)	Sphingobacteriales bacterium 44-61
108	root	cellular organisms	Bacteria	Terrabacteria group	Chloroflexi	unclassified Chloroflexi	unclassified Chloroflexi (miscellaneous)	Chloroflexi bacterium OLB14
108	root	cellular organisms
105	root	cellular organisms	Bacteria	Proteobacteria	delta/epsilon subdivisions	Deltaproteobacteria	unclassified Deltaproteobacteria	unclassified Deltaproteobacteria (miscellaneous)
105	root	cellular organisms	Bacteria	FCB group	Bacteroidetes/Chlorobi group	Bacteroidetes	Cytophagia	Cytophagales	Cytophagaceae	Ohtaekwangia	Ohtaekwangia koreensis
102	root	cellular organisms	Bacteria	Acidobacteria	unclassified Acidobacteria	unclassified Acidobacteria (miscellaneous)	Acidobacteria bacterium OLB17
100	root	cellular organisms	Bacteria	Terrabacteria group	Chloroflexi	Anaerolineae	unclassified Anaerolineae	Anaerolineae bacterium UTCFX1
100	root	cellular organisms	Bacteria	FCB group	Bacteroidetes/Chlorobi group	Bacteroidetes	Sphingobacteriia	Sphingobacteriales	unclassified Sphingobacteriales	unclassified Sphingobacteriales (miscellaneous)	Sphingobacteriales bacterium UTBCD1
97	root	cellular organisms	Bacteria	Acidobacteria	unclassified Acidobacteria	unclassified Acidobacteria (miscellaneous)	Acidobacteria bacterium RIFCSPLOWO2_02_FULL_65_29
96	root	cellular organisms	Bacteria	PVC group	Verrucomicrobia	Opitutae	Opitutales	Opitutaceae
96	root	cellular organisms	Bacteria	Acidobacteria	unclassified Acidobacteria	unclassified Acidobacteria (miscellaneous)	Acidobacteria bacterium 13_1_40CM_3_55_6
95	root	cellular organisms	Bacteria	Proteobacteria	Gammaproteobacteria	Pseudomonadales	Pseudomonadaceae	Pseudomonas
93	root	cellular organisms	Bacteria	Proteobacteria	Betaproteobacteria	Burkholderiales	Burkholderiaceae
93	root	cellular organisms	Bacteria	FCB group	Gemmatimonadetes	unclassified Gemmatimonadetes
93	root	cellular organisms	Bacteria	Acidobacteria	unclassified Acidobacteria	unclassified Acidobacteria (miscellaneous)	Acidobacteria bacterium 13_1_20CM_4_56_7
92	root	cellular organisms	Bacteria	Terrabacteria group	Chloroflexi
92	root	cellular organisms	Bacteria	Proteobacteria	delta/epsilon subdivisions	Deltaproteobacteria	Myxococcales	Nannocystineae	Kofleriaceae	Haliangium	Haliangium ochraceum
92	root	cellular organisms	Bacteria	Proteobacteria	Alphaproteobacteria	Rhizobiales	unclassified Rhizobiales	Pseudorhodoplanes	Pseudorhodoplanes sinuspersici
91	root	cellular organisms	Bacteria	PVC group	Planctomycetes	Planctomycetia	Planctomycetales	Gemmataceae	Gemmata	Gemmata sp. SH-PL17
91	root	cellular organisms	Bacteria	Acidobacteria	unclassified Acidobacteria	unclassified Acidobacteria (miscellaneous)	Acidobacteria bacterium RIFCSPLOWO2_12_FULL_67_14b
90	root	cellular organisms	Bacteria	FCB group	Bacteroidetes/Chlorobi group	Bacteroidetes	unclassified Bacteroidetes	unclassified Bacteroidetes (miscellaneous)
90	root	cellular organisms	Bacteria	Acidobacteria	Acidobacteriia	Acidobacteriales	unclassified Acidobacteriales
88	root	cellular organisms	Bacteria	Proteobacteria	Alphaproteobacteria	Rhizobiales	Bradyrhizobiaceae	Bradyrhizobium	Bradyrhizobium erythrophlei
87	root	cellular organisms	Bacteria	FCB group	Bacteroidetes/Chlorobi group	Bacteroidetes	unclassified Bacteroidetes	unclassified Bacteroidetes (miscellaneous)	Bacteroidetes bacterium OLB12
87	root	cellular organisms	Bacteria	FCB group	Bacteroidetes/Chlorobi group	Bacteroidetes	Sphingobacteriia	Sphingobacteriales	unclassified Sphingobacteriales	unclassified Sphingobacteriales (miscellaneous)	Sphingobacteriales bacterium 46-32
86	root	cellular organisms	Bacteria	Acidobacteria	Acidobacteriia	Acidobacteriales	unclassified Acidobacteriales	Acidobacteriales bacterium 13_2_20CM_55_8
83	root	cellular organisms	Bacteria	PVC group	Verrucomicrobia	Opitutae	Opitutales	Opitutaceae	unclassified Opitutaceae	Opitutaceae bacterium TSB47
82	root	cellular organisms	Bacteria	Proteobacteria	Alphaproteobacteria	Rhodospirillales	unclassified Rhodospirillales	unclassified Rhodospirillales (miscellaneous)	Rhodospirillales bacterium URHD0017
79	root	cellular organisms	Bacteria	Proteobacteria	Alphaproteobacteria	unclassified Alphaproteobacteria	unclassified Alphaproteobacteria (miscellaneous)	Alphaproteobacteria bacterium 64-11
78	root	cellular organisms	Bacteria	PVC group	Planctomycetes	Planctomycetia	Planctomycetales	Planctomycetaceae	Pirellula	Pirellula staleyi
78	root	cellular organisms	Bacteria	FCB group	Bacteroidetes/Chlorobi group	Bacteroidetes	Chitinophagia	Chitinophagales	Chitinophagaceae
77	root	cellular organisms	Bacteria	Terrabacteria group
76	root	cellular organisms	Bacteria	Proteobacteria	Alphaproteobacteria	Rhizobiales	Phyllobacteriaceae	Mesorhizobium
76	root	cellular organisms	Bacteria	PVC group	Verrucomicrobia
75	root	cellular organisms	Bacteria	Proteobacteria	Betaproteobacteria	unclassified Betaproteobacteria	unclassified Betaproteobacteria (miscellaneous)	Betaproteobacteria bacterium GR16-43
75	root	cellular organisms	Bacteria	PVC group	Planctomycetes	Planctomycetia	Planctomycetales	Planctomycetaceae	unclassified Planctomycetaceae	Planctomycetaceae bacterium SCGC AG-212-F19
75	root	cellular organisms	Bacteria	FCB group	Gemmatimonadetes	Gemmatimonadetes	Gemmatimonadales	Gemmatimonadaceae	Gemmatirosa	Gemmatirosa kalamazoonesis
73	root	cellular organisms	Bacteria	Proteobacteria	Betaproteobacteria	Burkholderiales	unclassified Burkholderiales	Burkholderiales Genera incertae sedis	Rhizobacter	Rhizobacter sp. Root404
73	root	cellular organisms	Bacteria	FCB group	Bacteroidetes/Chlorobi group	Bacteroidetes	unclassified Bacteroidetes	unclassified Bacteroidetes (miscellaneous)	Bacteroidetes bacterium RIFCSPLOWO2_12_FULL_35_15
73	root	cellular organisms	Bacteria	Acidobacteria
72	root	cellular organisms	Bacteria	unclassified Bacteria	Bacteria candidate phyla	Patescibacteria group	Parcubacteria group
72	root	cellular organisms	Bacteria	Proteobacteria	Gammaproteobacteria	Enterobacterales	Enterobacteriaceae	Escherichia
71	root	cellular organisms	Bacteria	Terrabacteria group	Actinobacteria	Actinobacteria	Corynebacteriales	Mycobacteriaceae	Mycobacterium
71	root	cellular organisms	Bacteria	Proteobacteria	Alphaproteobacteria	Rhizobiales	Hyphomicrobiaceae	Hyphomicrobium
71	root	cellular organisms	Bacteria	Acidobacteria	unclassified Acidobacteria	unclassified Acidobacteria (miscellaneous)	Acidobacteria bacterium 13_1_40CM_4_58_4
69	root	cellular organisms	Bacteria	Terrabacteria group	Cyanobacteria/Melainabacteria group	Cyanobacteria	Nostocales	Tolypothrichaceae	Hassallia	Hassallia byssoidea	Hassallia byssoidea VB512170
69	root	cellular organisms	Bacteria	Proteobacteria	Gammaproteobacteria	unclassified Gammaproteobacteria	unclassified Gammaproteobacteria (miscellaneous)	Gammaproteobacteria bacterium 13_2_20CM_66_19
68	root	cellular organisms	Bacteria	PVC group	Planctomycetes	Planctomycetia	Planctomycetales	Planctomycetaceae	Schlesneria	Schlesneria paludicola
67	root	cellular organisms	Bacteria	Proteobacteria	Alphaproteobacteria	Rhodobacterales	Rhodobacteraceae
67	root	cellular organisms	Bacteria	Proteobacteria	Alphaproteobacteria	Rhizobiales	Rhizobiaceae	Rhizobium/Agrobacterium group	Rhizobium
66	root	cellular organisms	Bacteria	Proteobacteria	delta/epsilon subdivisions	Deltaproteobacteria	Myxococcales	Sorangiineae	Sandaracinaceae	Sandaracinus	Sandaracinus amylolyticus
66	root	cellular organisms	Bacteria	PVC group	Candidatus Omnitrophica	unclassified Candidatus Omnitrophica
66	root	cellular organisms	Bacteria	Acidobacteria	unclassified Acidobacteria	unclassified Acidobacteria (miscellaneous)	Acidobacteria bacterium 13_2_20CM_58_27
64	root	cellular organisms	Bacteria	Proteobacteria	delta/epsilon subdivisions	Deltaproteobacteria	Myxococcales	Sorangiineae	unclassified Sorangiineae	unclassified Sorangiineae (miscellaneous)	Sorangiineae bacterium NIC37A_2
64	root	cellular organisms	Bacteria	FCB group	Bacteroidetes/Chlorobi group	Bacteroidetes	Sphingobacteriia	Sphingobacteriales	unclassified Sphingobacteriales	unclassified Sphingobacteriales (miscellaneous)	Sphingobacteriales bacterium 50-39
64	root	cellular organisms	Bacteria	Acidobacteria	unclassified Acidobacteria	unclassified Acidobacteria (miscellaneous)	Acidobacteria bacterium SCN 69-37
63	root	cellular organisms	Bacteria	Terrabacteria group	Chloroflexi	unclassified Chloroflexi	unclassified Chloroflexi (miscellaneous)	Chloroflexi bacterium OLB15
62	root	cellular organisms	Bacteria	Proteobacteria	delta/epsilon subdivisions	Deltaproteobacteria	Myxococcales
62	root	cellular organisms	Bacteria	Proteobacteria	Alphaproteobacteria	Sphingomonadales	Sphingomonadaceae	Sphingomonas
60	root	cellular organisms	Bacteria	FCB group	Bacteroidetes/Chlorobi group	Bacteroidetes	Chitinophagia	Chitinophagales	Chitinophagaceae	unclassified Chitinophagaceae	Chitinophagaceae bacterium PMP191F
59	root	cellular organisms	Bacteria	Proteobacteria	Betaproteobacteria	unclassified Betaproteobacteria	unclassified Betaproteobacteria (miscellaneous)	Betaproteobacteria bacterium RIFCSPLOWO2_02_FULL_67_26
59	root	cellular organisms	Bacteria	Proteobacteria	Alphaproteobacteria	Rhizobiales	Xanthobacteraceae	Pseudolabrys	Pseudolabrys sp. Root1462
59	root	cellular organisms	Bacteria	PVC group	Verrucomicrobia	unclassified Verrucomicrobia	unclassified Verrucomicrobia (miscellaneous)	Verrucomicrobia bacterium RIFCSPLOWO2_12_FULL_64_8
59	root	cellular organisms	Bacteria	PVC group	Verrucomicrobia	Verrucomicrobiae	Verrucomicrobiales	Verrucomicrobiaceae	Verrucomicrobium
58	root	cellular organisms	Bacteria	Proteobacteria	Betaproteobacteria	unclassified Betaproteobacteria	unclassified Betaproteobacteria (miscellaneous)	Betaproteobacteria bacterium RIFCSPLOWO2_02_64_14
58	root	cellular organisms	Bacteria	Proteobacteria	Alphaproteobacteria	Rhizobiales	Methylobacteriaceae	Methylobacterium
58	root	cellular organisms	Bacteria	FCB group	Bacteroidetes/Chlorobi group	Bacteroidetes	Chitinophagia	Chitinophagales	Chitinophagaceae	Flavisolibacter	Flavisolibacter ginsengisoli
56	root	cellular organisms	Bacteria	Terrabacteria group	Firmicutes	Bacilli	Bacillales	Paenibacillaceae	Paenibacillus
56	root	cellular organisms	Bacteria	Terrabacteria group	Cyanobacteria/Melainabacteria group	Cyanobacteria	unclassified Cyanobacteria	unclassified Cyanobacteria (miscellaneous)	Cyanobacteria bacterium 13_1_40CM_2_61_4
55	root	cellular organisms	Bacteria	Proteobacteria	Gammaproteobacteria	Xanthomonadales
55	root	cellular organisms	Bacteria	PVC group	Verrucomicrobia	Verrucomicrobiae	Verrucomicrobiales	Verrucomicrobiaceae	Prosthecobacter	Prosthecobacter debontii
55	root	cellular organisms	Bacteria	Acidobacteria	Acidobacteriia	Acidobacteriales	unclassified Acidobacteriales	Acidobacteriales bacterium 13_1_40CM_3_55_5
54	root	cellular organisms	Bacteria	Proteobacteria	Betaproteobacteria	unclassified Betaproteobacteria	unclassified Betaproteobacteria (miscellaneous)	Betaproteobacteria bacterium RIFCSPLOWO2_12_FULL_62_58
54	root	cellular organisms	Bacteria	Proteobacteria	Betaproteobacteria	unclassified Betaproteobacteria	unclassified Betaproteobacteria (miscellaneous)	Betaproteobacteria bacterium RIFCSPLOWO2_12_FULL_62_13
53	root	cellular organisms	Bacteria	Proteobacteria	delta/epsilon subdivisions	Deltaproteobacteria	Myxococcales	Nannocystineae	Nannocystaceae	Nannocystis	Nannocystis exedens
52	root	cellular organisms	Bacteria	PVC group	Planctomycetes	unclassified Planctomycetes	Planctomycetes bacterium UTPLA1
52	root	cellular organisms	Bacteria	PVC group	Planctomycetes	Planctomycetia	Planctomycetales	Gemmataceae	Gemmata	Gemmata obscuriglobus
51	root	cellular organisms	Bacteria	Proteobacteria	Betaproteobacteria	Burkholderiales	unclassified Burkholderiales	Burkholderiales Genera incertae sedis	Methylibium	Methylibium sp. NZG
51	root	cellular organisms	Bacteria	Proteobacteria	Alphaproteobacteria	Caulobacterales	Caulobacteraceae	unclassified Caulobacteraceae	Caulobacteraceae bacterium OTSz_A_272
51	root	cellular organisms	Bacteria	PVC group	Planctomycetes	Planctomycetia	Planctomycetales	Planctomycetaceae	Planctomyces	Planctomyces sp. SH-PL14
51	root	cellular organisms	Bacteria	FCB group	Bacteroidetes/Chlorobi group	Bacteroidetes	unclassified Bacteroidetes	unclassified Bacteroidetes (miscellaneous)	Bacteroidetes bacterium OLB10
50	root	cellular organisms	Bacteria	PVC group	Verrucomicrobia	unclassified Verrucomicrobia	unclassified Verrucomicrobia (miscellaneous)
50	root	cellular organisms	Bacteria	FCB group	Bacteroidetes/Chlorobi group	Bacteroidetes	Chitinophagia	Chitinophagales	Chitinophagaceae	Segetibacter	Segetibacter koreensis
50	root	cellular organisms	Bacteria	FCB group	Bacteroidetes/Chlorobi group	Bacteroidetes	Chitinophagia	Chitinophagales	Chitinophagaceae	Niastella
49	root	cellular organisms	Bacteria	Terrabacteria group	Chloroflexi	unclassified Chloroflexi	unclassified Chloroflexi (miscellaneous)
48	root	cellular organisms	Bacteria	Proteobacteria	Gammaproteobacteria	Nevskiales	Sinobacteraceae	Steroidobacter	Steroidobacter denitrificans
48	root	cellular organisms	Bacteria	Proteobacteria	Betaproteobacteria	Burkholderiales	Comamonadaceae
47	root	cellular organisms	Bacteria	PVC group	Verrucomicrobia	unclassified Verrucomicrobia	unclassified Verrucomicrobia (miscellaneous)	Verrucomicrobia bacterium IMCC26134
47	root	cellular organisms	Bacteria	FCB group	Bacteroidetes/Chlorobi group	Bacteroidetes	Chitinophagia	Chitinophagales	Chitinophagaceae	Flavihumibacter	Flavihumibacter solisilvae
46	root	cellular organisms	Bacteria	Proteobacteria	Alphaproteobacteria	unclassified Alphaproteobacteria	unclassified Alphaproteobacteria (miscellaneous)	alpha proteobacterium U9-1i
46	root	cellular organisms	Bacteria	Proteobacteria	Alphaproteobacteria	Micropepsales	Micropepsaceae	Rhizomicrobium	Rhizomicrobium sp. SCGC AG-212-E05
46	root	cellular organisms	Bacteria	PVC group	Verrucomicrobia	Opitutae	Opitutales	Opitutaceae	unclassified Opitutaceae
46	root	cellular organisms	Bacteria	FCB group	Bacteroidetes/Chlorobi group	Bacteroidetes	Flavobacteriia	Flavobacteriales	Flavobacteriaceae
45	root	cellular organisms	Bacteria	Proteobacteria	delta/epsilon subdivisions	Deltaproteobacteria	Myxococcales	Sorangiineae	Polyangiaceae	Chondromyces	Chondromyces apiculatus
45	root	cellular organisms	Bacteria	Proteobacteria	Alphaproteobacteria	Rhodospirillales	Rhodospirillaceae	Dongia	Dongia sp. URHE0060
45	root	cellular organisms	Bacteria	FCB group	Bacteroidetes/Chlorobi group	Bacteroidetes	Saprospiria	Saprospirales	Haliscomenobacteraceae	Haliscomenobacter	Haliscomenobacter hydrossis
44	root	cellular organisms	Bacteria	Terrabacteria group	Cyanobacteria/Melainabacteria group	Cyanobacteria
44	root	cellular organisms	Bacteria	Terrabacteria group	Chloroflexi	unclassified Chloroflexi	unclassified Chloroflexi (miscellaneous)	Chloroflexi bacterium 13_1_20CM_2_59_7
44	root	cellular organisms	Bacteria	PVC group	Planctomycetes	Planctomycetia	Planctomycetales	Planctomycetaceae	Blastopirellula	Blastopirellula marina
44	root	cellular organisms	Bacteria	FCB group	Bacteroidetes/Chlorobi group	Bacteroidetes	Sphingobacteriia	Sphingobacteriales	unclassified Sphingobacteriales	unclassified Sphingobacteriales (miscellaneous)	Sphingobacteriales bacterium 40-81
43	root	cellular organisms	Bacteria	Proteobacteria	delta/epsilon subdivisions	Deltaproteobacteria	Bdellovibrionales	unclassified Bdellovibrionales
43	root	cellular organisms	Bacteria	Proteobacteria	Alphaproteobacteria	Rhodospirillales	unclassified Rhodospirillales	unclassified Rhodospirillales (miscellaneous)	Rhodospirillales bacterium URHD0088
43	root	cellular organisms	Bacteria	PVC group	Planctomycetes	Planctomycetia	Planctomycetales	Isosphaeraceae	Singulisphaera	Singulisphaera sp. GP187
43	root	cellular organisms	Bacteria	Acidobacteria	Blastocatellia	Chloracidobacterium	Chloracidobacterium thermophilum
42	root	cellular organisms	Bacteria	Proteobacteria	Betaproteobacteria	unclassified Betaproteobacteria	unclassified Betaproteobacteria (miscellaneous)	Betaproteobacteria bacterium RIFCSPLOWO2_02_FULL_62_17
42	root	cellular organisms	Bacteria	Acidobacteria	Acidobacteriia	Acidobacteriales	Acidobacteriaceae	unclassified Acidobacteriaceae	Acidobacteriaceae bacterium KBS 83
41	root	cellular organisms	Bacteria	PVC group	Verrucomicrobia	Verrucomicrobiae	Verrucomicrobiales	Verrucomicrobiaceae	Haloferula	Haloferula sp. BvORR071
41	root	cellular organisms	Bacteria	Elusimicrobia	unclassified Elusimicrobia
40	root	cellular organisms	Bacteria	Proteobacteria	delta/epsilon subdivisions	Deltaproteobacteria	Myxococcales	Cystobacterineae	Archangiaceae	Hyalangium	Hyalangium minutum
40	root	cellular organisms	Bacteria	Proteobacteria	Alphaproteobacteria	unclassified Alphaproteobacteria	unclassified Alphaproteobacteria (miscellaneous)	Alphaproteobacteria bacterium 62-8
40	root	cellular organisms	Bacteria	FCB group	Bacteroidetes/Chlorobi group	Bacteroidetes	Flavobacteriia	Flavobacteriales	Flavobacteriaceae	Flavobacterium
39	root	cellular organisms	Bacteria	Proteobacteria	Betaproteobacteria	Burkholderiales	Burkholderiaceae	Burkholderia
39	root	cellular organisms	Bacteria	Proteobacteria	Alphaproteobacteria	Rhizobiales	Bradyrhizobiaceae	Rhodopseudomonas	Rhodopseudomonas palustris
39	root	cellular organisms	Bacteria	PVC group	Planctomycetes	Planctomycetia	Planctomycetales	Isosphaeraceae	Paludisphaera	Paludisphaera borealis
39	root	cellular organisms	Bacteria	FCB group	Gemmatimonadetes	unclassified Gemmatimonadetes	Gemmatimonadetes bacterium SCN 70-22
39	root	cellular organisms	Bacteria	FCB group	Bacteroidetes/Chlorobi group	Bacteroidetes	Chitinophagia	Chitinophagales	Chitinophagaceae	Niastella	Niastella vici
39	root	cellular organisms	Bacteria	FCB group	Bacteroidetes/Chlorobi group	Bacteroidetes	Chitinophagia	Chitinophagales	Chitinophagaceae	Chitinophaga
38	root	cellular organisms	Bacteria	Proteobacteria	delta/epsilon subdivisions	Deltaproteobacteria	Myxococcales	Sorangiineae	Polyangiaceae	Chondromyces	Chondromyces crocatus
38	root	cellular organisms	Bacteria	Proteobacteria	Betaproteobacteria	unclassified Betaproteobacteria	unclassified Betaproteobacteria (miscellaneous)	Betaproteobacteria bacterium UKL13-2
38	root	cellular organisms	Bacteria	FCB group	Bacteroidetes/Chlorobi group	Bacteroidetes	Sphingobacteriia	Sphingobacteriales	unclassified Sphingobacteriales	unclassified Sphingobacteriales (miscellaneous)	Sphingobacteriales bacterium 44-15
38	root	cellular organisms	Bacteria	Acidobacteria	unclassified Acidobacteria	unclassified Acidobacteria (miscellaneous)	Acidobacteria bacterium 13_2_20CM_2_66_4
38	root	cellular organisms	Bacteria	Acidobacteria	Acidobacteriia	Acidobacteriales	Acidobacteriaceae	unclassified Acidobacteriaceae	Acidobacteriaceae bacterium URHE0068
38	root	cellular organisms	Bacteria	Acidobacteria	Acidobacteriia	Acidobacteriales	Acidobacteriaceae	unclassified Acidobacteriaceae	Acidobacteriaceae bacterium KBS 89
37	root	cellular organisms	Bacteria	Proteobacteria	Betaproteobacteria	Burkholderiales	unclassified Burkholderiales	Burkholderiales Genera incertae sedis
37	root	cellular organisms	Bacteria	PVC group	Planctomycetes	Planctomycetia	Planctomycetales	Planctomycetaceae	Roseimaritima	Roseimaritima ulvae
37	root	cellular organisms	Bacteria	PVC group	Planctomycetes	Planctomycetia	Planctomycetales	Planctomycetaceae	Planctomicrobium	Planctomicrobium piriforme
37	root	cellular organisms	Bacteria	PVC group	Planctomycetes	Planctomycetia	Planctomycetales	Planctomycetaceae	Fuerstia	Fuerstia marisgermanicae
37	root	cellular organisms	Bacteria	FCB group	Bacteroidetes/Chlorobi group	Bacteroidetes	Chitinophagia	Chitinophagales	Chitinophagaceae	Parafilimonas	Parafilimonas terrae
37	root	cellular organisms	Bacteria	Acidobacteria	Acidobacteriia	Acidobacteriales	Acidobacteriaceae	Edaphobacter	Edaphobacter aggregans
36	root	cellular organisms	Bacteria	unclassified Bacteria	Bacteria candidate phyla	Candidatus Handelsmanbacteria	Candidatus Handelsmanbacteria bacterium RIFCSPLOWO2_12_FULL_64_10
36	root	cellular organisms	Bacteria	unclassified Bacteria	Bacteria candidate phyla	Candidatus Eisenbacteria	Candidatus Eisenbacteria bacterium RBG_16_71_46
36	root	cellular organisms	Bacteria	Terrabacteria group	Actinobacteria
36	root	cellular organisms	Bacteria	Proteobacteria	delta/epsilon subdivisions	Deltaproteobacteria	Myxococcales	Cystobacterineae	Anaeromyxobacteraceae	Anaeromyxobacter	Anaeromyxobacter sp. RBG_16_69_14
36	root	cellular organisms	Bacteria	Proteobacteria	delta/epsilon subdivisions	Deltaproteobacteria
35	root	cellular organisms	Bacteria	unclassified Bacteria	Bacteria candidate phyla	Candidatus Eisenbacteria
35	root	cellular organisms	Bacteria	Proteobacteria	Gammaproteobacteria	unclassified Gammaproteobacteria	unclassified Gammaproteobacteria (miscellaneous)	Gammaproteobacteria bacterium SG8_30
35	root	cellular organisms	Bacteria	Proteobacteria	Betaproteobacteria	unclassified Betaproteobacteria	unclassified Betaproteobacteria (miscellaneous)	Betaproteobacteria bacterium SG8_40
35	root	cellular organisms	Bacteria	Proteobacteria	Alphaproteobacteria	Caulobacterales	Caulobacteraceae	Caulobacter
35	root	cellular organisms	Bacteria	PVC group	Planctomycetes	Planctomycetia	Planctomycetales	Planctomycetaceae	Gimesia	Gimesia maris
35	root	cellular organisms	Bacteria	FCB group	Gemmatimonadetes	Gemmatimonadetes	Gemmatimonadales	Gemmatimonadaceae	Gemmatimonas	Gemmatimonas phototrophica
35	root	cellular organisms	Bacteria	FCB group	Bacteroidetes/Chlorobi group	Bacteroidetes	Cytophagia	Cytophagales
35	root	cellular organisms	Bacteria	FCB group	Bacteroidetes/Chlorobi group	Bacteroidetes	Chitinophagia	Chitinophagales	Chitinophagaceae	Niastella	Niastella populi
35	root	cellular organisms	Bacteria	FCB group	Bacteroidetes/Chlorobi group	Bacteroidetes	Chitinophagia	Chitinophagales	Chitinophagaceae	Flavihumibacter	Flavihumibacter sp. ZG627
35	root	cellular organisms	Bacteria	Acidobacteria	Acidobacteriia	Acidobacteriales	Acidobacteriaceae	Silvibacterium	Silvibacterium bohemicum
34	root	cellular organisms	Bacteria	Terrabacteria group	Firmicutes	Clostridia	Clostridiales
34	root	cellular organisms	Bacteria	Proteobacteria	Betaproteobacteria	unclassified Betaproteobacteria	unclassified Betaproteobacteria (miscellaneous)	Betaproteobacteria bacterium RIFCSPLOWO2_12_FULL_68_19
34	root	cellular organisms	Bacteria	Proteobacteria	Betaproteobacteria	Burkholderiales	Comamonadaceae	Variovorax
34	root	cellular organisms	Bacteria	Proteobacteria	Alphaproteobacteria	unclassified Alphaproteobacteria	unclassified Alphaproteobacteria (miscellaneous)	Alphaproteobacteria bacterium 65-7
34	root	cellular organisms	Bacteria	Proteobacteria	Alphaproteobacteria	Rhodospirillales	Rhodospirillaceae	Inquilinus	Inquilinus limosus
34	root	cellular organisms	Bacteria	Proteobacteria	Alphaproteobacteria	Rhizobiales	unclassified Rhizobiales	unclassified Rhizobiales (miscellaneous)
34	root	cellular organisms	Bacteria	PVC group	Planctomycetes	Planctomycetia	Planctomycetales	Planctomycetaceae	Pirellula	Pirellula sp. SH-Sr6A
34	root	cellular organisms	Bacteria	PVC group	Planctomycetes	Planctomycetia	Planctomycetales
34	root	cellular organisms	Bacteria	FCB group	Bacteroidetes/Chlorobi group	Ignavibacteriae	Ignavibacteria	unclassified Ignavibacteria
34	root	cellular organisms	Bacteria	FCB group	Bacteroidetes/Chlorobi group	Bacteroidetes	Chitinophagia	Chitinophagales	Chitinophagaceae	Flavisolibacter	Flavisolibacter sp. LCS9
33	root	cellular organisms	Bacteria	Proteobacteria	Alphaproteobacteria	Rhizobiales	Bradyrhizobiaceae	Bradyrhizobium	Bradyrhizobium lablabi
33	root	cellular organisms	Bacteria	PVC group	Planctomycetes	Planctomycetia	Planctomycetales	Isosphaeraceae	Isosphaera	Isosphaera pallida
33	root	cellular organisms	Bacteria	Acidobacteria	unclassified Acidobacteria	unclassified Acidobacteria (miscellaneous)	Acidobacteria bacterium RIFCSPLOWO2_02_FULL_61_28
33	root	cellular organisms	Bacteria	Acidobacteria	Acidobacteriia	Acidobacteriales	Acidobacteriaceae
32	root	cellular organisms	Bacteria	Terrabacteria group	Actinobacteria	Actinobacteria	unclassified Actinobacteria (class)	unclassified Actinobacteria (class) (miscellaneous)	Actinobacteria bacterium IMCC26256
32	root	cellular organisms	Bacteria	Proteobacteria	Betaproteobacteria	unclassified Betaproteobacteria	unclassified Betaproteobacteria (miscellaneous)	Betaproteobacteria bacterium RIFCSPLOWO2_12_FULL_64_23
32	root	cellular organisms	Bacteria	Proteobacteria	Alphaproteobacteria	Rhodospirillales	unclassified Rhodospirillales	Enhydrobacter	Enhydrobacter aerosaccus
32	root	cellular organisms	Bacteria	Proteobacteria	Alphaproteobacteria	Rhizobiales	unclassified Rhizobiales	unclassified Rhizobiales (miscellaneous)	Rhizobiales bacterium 64-17
32	root	cellular organisms	Bacteria	Nitrospirae	Nitrospira	Nitrospirales	Nitrospiraceae	Nitrospira	Nitrospira sp. SCGC AG-212-E16
32	root	cellular organisms	Bacteria	Acidobacteria	unclassified Acidobacteria	Acidobacteria subdivision 22	Acidobacteria bacterium Mor1
31	root	cellular organisms	Bacteria	Terrabacteria group	Chloroflexi	Anaerolineae	unclassified Anaerolineae	Anaerolineae bacterium UTCFX3
31	root	cellular organisms	Bacteria	Proteobacteria	delta/epsilon subdivisions	Deltaproteobacteria	Myxococcales	unclassified Myxococcales	Enhygromyxa	Enhygromyxa salina
31	root	cellular organisms	Bacteria	PVC group	Planctomycetes	Planctomycetia	Planctomycetales	Planctomycetaceae	Rubinisphaera	Rubinisphaera brasiliensis
31	root	cellular organisms	Bacteria	PVC group	Candidatus Omnitrophica	unclassified Candidatus Omnitrophica	Omnitrophica bacterium RIFCSPHIGHO2_02_FULL_51_18
31	root	cellular organisms	Bacteria	Nitrospirae	unclassified Nitrospirae
31	root	cellular organisms	Bacteria	FCB group	Gemmatimonadetes	Gemmatimonadetes	Gemmatimonadales	Gemmatimonadaceae	Gemmatimonas	Gemmatimonas aurantiaca
30	root	cellular organisms	Bacteria	Terrabacteria group	Cyanobacteria/Melainabacteria group	Cyanobacteria	Synechococcales	Leptolyngbyaceae	Leptolyngbya	Leptolyngbya valderiana
30	root	cellular organisms	Bacteria	Proteobacteria	Alphaproteobacteria	unclassified Alphaproteobacteria	unclassified Alphaproteobacteria (miscellaneous)	Alphaproteobacteria bacterium RIFCSPHIGHO2_12_FULL_66_14
29	root	cellular organisms	Eukaryota	Opisthokonta	Fungi	Dikarya	Basidiomycota	Agaricomycotina	Agaricomycetes	Agaricomycetes incertae sedis	Cantharellales	Tulasnellaceae	Tulasnella	Tulasnella calospora	Tulasnella calospora MUT 4182
29	root	cellular organisms	Bacteria	unclassified Bacteria	Bacteria candidate phyla	Patescibacteria group	Parcubacteria group	Candidatus Kaiserbacteria
29	root	cellular organisms	Bacteria	Terrabacteria group	Chloroflexi	Chloroflexia	Chloroflexales	Roseiflexineae	Roseiflexaceae	Roseiflexus	Roseiflexus castenholzii
29	root	cellular organisms	Bacteria	Terrabacteria group	Chloroflexi	Caldilineae	Caldilineales	Caldilineaceae	Caldilinea	Caldilinea aerophila
29	root	cellular organisms	Bacteria	Proteobacteria	delta/epsilon subdivisions	Deltaproteobacteria	unclassified Deltaproteobacteria	unclassified Deltaproteobacteria (miscellaneous)	Deltaproteobacteria bacterium RBG_16_71_12
29	root	cellular organisms	Bacteria	Proteobacteria	Betaproteobacteria	unclassified Betaproteobacteria	unclassified Betaproteobacteria (miscellaneous)	Betaproteobacteria bacterium SG8_41
29	root	cellular organisms	Bacteria	Proteobacteria	Betaproteobacteria	Burkholderiales	unclassified Burkholderiales	Burkholderiales Genera incertae sedis	Methylibium	Methylibium sp. CF059
29	root	cellular organisms	Bacteria	FCB group	Bacteroidetes/Chlorobi group	Bacteroidetes	unclassified Bacteroidetes	unclassified Bacteroidetes (miscellaneous)	Bacteriodetes bacterium 13_1_20CM_4_60_6
29	root	cellular organisms	Bacteria	Acidobacteria	Acidobacteriia	Acidobacteriales	Acidobacteriaceae	Terriglobus	Terriglobus roseus
28	root	cellular organisms	Eukaryota	Opisthokonta	Fungi	Dikarya	Basidiomycota	Agaricomycotina	Agaricomycetes	Agaricomycetes incertae sedis	Sebacinales	Serendipitaceae	Serendipita	Serendipita vermifera	Serendipita vermifera MAFF 305830
28	root	cellular organisms	Bacteria	Terrabacteria group	Firmicutes	Bacilli	Bacillales
28	root	cellular organisms	Bacteria	Terrabacteria group	Firmicutes
28	root	cellular organisms	Bacteria	Proteobacteria	unclassified Proteobacteria	unclassified Proteobacteria (miscellaneous)	Proteobacteria bacterium HN_bin10
28	root	cellular organisms	Bacteria	Proteobacteria	delta/epsilon subdivisions	Deltaproteobacteria	Myxococcales	Cystobacterineae	Vulgatibacteraceae	Vulgatibacter	Vulgatibacter incomptus
28	root	cellular organisms	Bacteria	Proteobacteria	delta/epsilon subdivisions	Deltaproteobacteria	Myxococcales	Cystobacterineae	Myxococcaceae	Myxococcus
28	root	cellular organisms	Bacteria	Proteobacteria	delta/epsilon subdivisions	Deltaproteobacteria	Myxococcales	Cystobacterineae	Myxococcaceae	Corallococcus	Corallococcus coralloides
28	root	cellular organisms	Bacteria	Proteobacteria	delta/epsilon subdivisions	Deltaproteobacteria	Myxococcales	Cystobacterineae	Archangiaceae	Archangium
28	root	cellular organisms	Bacteria	Proteobacteria	Alphaproteobacteria	Sphingomonadales	Sphingomonadaceae	Novosphingobium
28	root	cellular organisms	Bacteria	Proteobacteria	Alphaproteobacteria	Rhizobiales	unclassified Rhizobiales	Bauldia	Bauldia litoralis
28	root	cellular organisms	Bacteria	Proteobacteria	Alphaproteobacteria	Rhizobiales	Hyphomicrobiaceae	Hyphomicrobium	Hyphomicrobium zavarzinii
28	root	cellular organisms	Bacteria	Proteobacteria	Alphaproteobacteria	Rhizobiales	Bradyrhizobiaceae	Bradyrhizobium	Bradyrhizobium valentinum
28	root	cellular organisms	Bacteria	Proteobacteria	Alphaproteobacteria	Caulobacterales	Caulobacteraceae	Phenylobacterium
28	root	cellular organisms	Bacteria	PVC group	Planctomycetes	Planctomycetia	Planctomycetales	Planctomycetaceae	unclassified Planctomycetaceae	Planctomycetaceae bacterium FC18
28	root	cellular organisms	Bacteria	PVC group	Planctomycetes	Planctomycetia	Planctomycetales	Planctomycetaceae	Planctopirus
28	root	cellular organisms	Bacteria	PVC group	Lentisphaerae	unclassified Lentisphaerae	unclassified Lentisphaerae (miscellaneous)
28	root	cellular organisms	Bacteria	FCB group	Bacteroidetes/Chlorobi group	Bacteroidetes	Chitinophagia	Chitinophagales	Chitinophagaceae	Sediminibacterium	Sediminibacterium ginsengisoli
28	root	cellular organisms	Bacteria	FCB group	Bacteroidetes/Chlorobi group	Bacteroidetes	Chitinophagia	Chitinophagales	Chitinophagaceae	Niastella	Niastella koreensis
28	root	cellular organisms	Bacteria	FCB group	Bacteroidetes/Chlorobi group	Bacteroidetes	Chitinophagia	Chitinophagales	Chitinophagaceae	Flavihumibacter	Flavihumibacter petaseus
28	root	cellular organisms	Bacteria	Acidobacteria	Acidobacteriia	Acidobacteriales	Acidobacteriaceae	Granulicella	Granulicella mallensis
27	root	cellular organisms	Bacteria	unclassified Bacteria	unclassified Bacteria (miscellaneous)	bacterium JKG1
27	root	cellular organisms	Bacteria	Terrabacteria group	Cyanobacteria/Melainabacteria group	Cyanobacteria	Nostocales
27	root	cellular organisms	Bacteria	Terrabacteria group	Armatimonadetes	Fimbriimonadia	Fimbriimonadales	Fimbriimonadaceae	Fimbriimonas	Fimbriimonas ginsengisoli
27	root	cellular organisms	Bacteria	Proteobacteria	delta/epsilon subdivisions	Deltaproteobacteria	Myxococcales	Cystobacterineae	Anaeromyxobacteraceae	Anaeromyxobacter	Anaeromyxobacter sp. Fw109-5
27	root	cellular organisms	Bacteria	Proteobacteria	Alphaproteobacteria	unclassified Alphaproteobacteria	unclassified Alphaproteobacteria (miscellaneous)	Alphaproteobacteria bacterium 65-37
27	root	cellular organisms	Bacteria	Proteobacteria	Alphaproteobacteria	Rhizobiales	Bradyrhizobiaceae	Afipia	Afipia sp. P52-10
27	root	cellular organisms	Bacteria	PVC group	Planctomycetes	unclassified Planctomycetes	Planctomycetes bacterium RBG_16_64_12
27	root	cellular organisms	Bacteria	FCB group	Bacteroidetes/Chlorobi group	Bacteroidetes	Chitinophagia	Chitinophagales	Chitinophagaceae	Cnuella	Cnuella takakiae
26	root	cellular organisms	Eukaryota	Opisthokonta	Fungi	Dikarya	Basidiomycota	Agaricomycotina	Agaricomycetes	Agaricomycetidae	Agaricales	Cortinariaceae	Hebeloma	Hebeloma cylindrosporum	Hebeloma cylindrosporum h7
26	root	cellular organisms	Bacteria	Terrabacteria group	Cyanobacteria/Melainabacteria group	Cyanobacteria	Nostocales	Tolypothrichaceae	Tolypothrix	[Scytonema hofmanni] UTEX B 1581
26	root	cellular organisms	Bacteria	Proteobacteria	delta/epsilon subdivisions	Deltaproteobacteria	Myxococcales	Nannocystineae	Nannocystaceae	Plesiocystis	Plesiocystis pacifica
26	root	cellular organisms	Bacteria	Proteobacteria	Betaproteobacteria	unclassified Betaproteobacteria	unclassified Betaproteobacteria (miscellaneous)	Betaproteobacteria bacterium SG8_39
26	root	cellular organisms	Bacteria	Proteobacteria	Betaproteobacteria	unclassified Betaproteobacteria	unclassified Betaproteobacteria (miscellaneous)	Betaproteobacteria bacterium 13_1_40CM_4_64_4
26	root	cellular organisms	Bacteria	Proteobacteria	Alphaproteobacteria	Rhodospirillales	Rhodospirillaceae	unclassified Rhodospirillaceae	Rhodospirillaceae bacterium CCH5-H10
26	root	cellular organisms	Bacteria	Proteobacteria	Alphaproteobacteria	Rhodobacterales	Rhodobacteraceae	Rhodovulum	Rhodovulum sp. PH10
26	root	cellular organisms	Bacteria	Nitrospinae/Tectomicrobia group	Candidatus Tectomicrobia	Candidatus Entotheonella	Candidatus Entotheonella sp. TSY1
25	root	cellular organisms	Bacteria	Terrabacteria group	Chloroflexi	Ktedonobacteria	Ktedonobacterales	Ktedonobacteraceae	Ktedonobacter	Ktedonobacter racemifer
25	root	cellular organisms	Bacteria	Terrabacteria group	Actinobacteria	Actinobacteria	Frankiales	Frankiaceae	Frankia
25	root	cellular organisms	Bacteria	Proteobacteria	delta/epsilon subdivisions	Deltaproteobacteria	unclassified Deltaproteobacteria	unclassified Deltaproteobacteria (miscellaneous)	Deltaproteobacteria bacterium RIFCSPLOWO2_12_FULL_60_19
25	root	cellular organisms	Bacteria	Proteobacteria	delta/epsilon subdivisions	Deltaproteobacteria	Myxococcales	Cystobacterineae	Myxococcaceae	Myxococcus	Myxococcus fulvus
25	root	cellular organisms	Bacteria	Proteobacteria	delta/epsilon subdivisions	Deltaproteobacteria	Myxococcales	Cystobacterineae	Archangiaceae	Stigmatella	Stigmatella aurantiaca
25	root	cellular organisms	Bacteria	Proteobacteria	Alphaproteobacteria	Sphingomonadales	Sphingomonadaceae
25	root	cellular organisms	Bacteria	Proteobacteria	Alphaproteobacteria	Rhodospirillales	unclassified Rhodospirillales	unclassified Rhodospirillales (miscellaneous)	Rhodospirillales bacterium 69-11
25	root	cellular organisms	Bacteria	Proteobacteria	Alphaproteobacteria	Rhizobiales	Rhizobiaceae	Kaistia	Kaistia soli
25	root	cellular organisms	Bacteria	Proteobacteria	Alphaproteobacteria	Rhizobiales	Hyphomicrobiaceae	Devosia
25	root	cellular organisms	Bacteria	Proteobacteria	Alphaproteobacteria	Rhizobiales	Bradyrhizobiaceae	Bosea
25	root	cellular organisms	Bacteria	PVC group	Planctomycetes	Planctomycetia	Planctomycetales	Isosphaeraceae	Singulisphaera	Singulisphaera acidiphila
25	root	cellular organisms	Bacteria	PVC group	Planctomycetes	Planctomycetia	Planctomycetales	Isosphaeraceae	Singulisphaera
25	root	cellular organisms	Bacteria	PVC group
25	root	cellular organisms	Bacteria	FCB group	Bacteroidetes/Chlorobi group	Bacteroidetes	Sphingobacteriia	Sphingobacteriales	Sphingobacteriaceae	Mucilaginibacter
25	root	cellular organisms	Bacteria	FCB group	Bacteroidetes/Chlorobi group	Bacteroidetes	Chitinophagia	Chitinophagales	Chitinophagaceae	Hydrotalea	Hydrotalea flava
25	root	cellular organisms	Bacteria	Acidobacteria	unclassified Acidobacteria	unclassified Acidobacteria (miscellaneous)	Acidobacteria bacterium RIFCSPLOWO2_12_FULL_60_22
25	root	cellular organisms	Bacteria	Acidobacteria	Acidobacteriia	Acidobacteriales	Acidobacteriaceae	Terracidiphilus	Terracidiphilus gabretensis
24	root	cellular organisms	Bacteria	Terrabacteria group	Chloroflexi	unclassified Chloroflexi	unclassified Chloroflexi (miscellaneous)	Chloroflexi bacterium CSP1-4
24	root	cellular organisms	Bacteria	Terrabacteria group	Chloroflexi	unclassified Chloroflexi	unclassified Chloroflexi (miscellaneous)	Chloroflexi bacterium 54-19
24	root	cellular organisms	Bacteria	Terrabacteria group	Actinobacteria	unclassified Actinobacteria	Actinobacteria bacterium RBG_19FT_COMBO_70_19
24	root	cellular organisms	Bacteria	Proteobacteria	delta/epsilon subdivisions	Deltaproteobacteria	Desulfobacterales	Desulfobacteraceae	unclassified Desulfobacteraceae	Desulfobacteraceae bacterium IS3
24	root	cellular organisms	Bacteria	Proteobacteria	Betaproteobacteria	unclassified Betaproteobacteria	unclassified Betaproteobacteria (miscellaneous)	Betaproteobacteria bacterium 13_1_20CM_3_63_8
24	root	cellular organisms	Bacteria	Proteobacteria	Betaproteobacteria	Burkholderiales	Oxalobacteraceae	Massilia
24	root	cellular organisms	Bacteria	Proteobacteria	Alphaproteobacteria	Rhizobiales	Rhizobiaceae	Rhizobium/Agrobacterium group
24	root	cellular organisms	Bacteria	Proteobacteria	Alphaproteobacteria	Rhizobiales	Methylobacteriaceae	Microvirga	Microvirga massiliensis
24	root	cellular organisms	Bacteria	Proteobacteria	Alphaproteobacteria	Rhizobiales	Hyphomicrobiaceae	Devosia	Devosia sp. 66-22
24	root	cellular organisms	Bacteria	PVC group	Verrucomicrobia	Verrucomicrobiae	Verrucomicrobiales	unclassified Verrucomicrobiales	unclassified Verrucomicrobiales (miscellaneous)	Verrucomicrobiae bacterium DG1235
24	root	cellular organisms	Bacteria	PVC group	Planctomycetes	unclassified Planctomycetes	Planctomycetes bacterium RBG_16_64_10
24	root	cellular organisms	Bacteria	PVC group	Planctomycetes	Planctomycetia	Planctomycetales	Planctomycetaceae	Planctomyces	Planctomyces sp. SH-PL62
24	root	cellular organisms	Bacteria	PVC group	Planctomycetes	Phycisphaerae	Phycisphaerales	Phycisphaeraceae	Phycisphaera	Phycisphaera mikurensis
24	root	cellular organisms	Bacteria	PVC group	Planctomycetes
24	root	cellular organisms	Bacteria	FCB group	Bacteroidetes/Chlorobi group	Bacteroidetes	Sphingobacteriia	Sphingobacteriales	unclassified Sphingobacteriales	unclassified Sphingobacteriales (miscellaneous)
24	root	cellular organisms	Bacteria	FCB group	Bacteroidetes/Chlorobi group	Bacteroidetes	Cytophagia	Cytophagales	Cytophagaceae	Dyadobacter
24	root	cellular organisms	Bacteria	FCB group	Bacteroidetes/Chlorobi group	Bacteroidetes	Chitinophagia	Chitinophagales	Chitinophagaceae	Filimonas	Filimonas lacunae
24	root	cellular organisms	Bacteria	FCB group	Bacteroidetes/Chlorobi group	Bacteroidetes	Bacteroidia	Bacteroidales	Bacteroidaceae	Bacteroides
23	root	cellular organisms	Eukaryota
23	root	cellular organisms	Bacteria	Terrabacteria group	Firmicutes	Bacilli	Bacillales	Bacillaceae	Bacillus
23	root	cellular organisms	Bacteria	Terrabacteria group	Chloroflexi	unclassified Chloroflexi	unclassified Chloroflexi (miscellaneous)	Chloroflexi bacterium RBG_16_63_12
23	root	cellular organisms	Bacteria	Terrabacteria group	Chloroflexi	Chloroflexia	Chloroflexales	Roseiflexineae	Roseiflexaceae	Roseiflexus	Roseiflexus sp. RS-1
23	root	cellular organisms	Bacteria	Terrabacteria group	Chloroflexi	Ardenticatenia	Ardenticatenales	Ardenticatenaceae	Ardenticatena
23	root	cellular organisms	Bacteria	Terrabacteria group	Chloroflexi	Anaerolineae	unclassified Anaerolineae	Anaerolineae bacterium SG8_19
23	root	cellular organisms	Bacteria	Terrabacteria group	Armatimonadetes	Chthonomonadetes	Chthonomonadales	Chthonomonadaceae	Chthonomonas	Chthonomonas calidirosea
23	root	cellular organisms	Bacteria	Proteobacteria	delta/epsilon subdivisions	Deltaproteobacteria	Myxococcales	Sorangiineae
23	root	cellular organisms	Bacteria	Proteobacteria	delta/epsilon subdivisions	Deltaproteobacteria	Desulfuromonadales	Geobacteraceae	Geobacter
23	root	cellular organisms	Bacteria	Proteobacteria	Betaproteobacteria	Burkholderiales	Oxalobacteraceae
23	root	cellular organisms	Bacteria	Proteobacteria	Alphaproteobacteria	Rhizobiales	Rhodobiaceae	Parvibaculum	Parvibaculum lavamentivorans
23	root	cellular organisms	Bacteria	PVC group	Planctomycetes	Planctomycetia	Planctomycetales	Planctomycetaceae	Rhodopirellula	Rhodopirellula maiorica
23	root	cellular organisms	Bacteria	FCB group	Bacteroidetes/Chlorobi group	Bacteroidetes	Cytophagia	Cytophagales	unclassified Cytophagales	Thermoflexibacter	Thermoflexibacter ruber
22	root	cellular organisms	Bacteria	unclassified Bacteria	Bacteria candidate phyla	Patescibacteria group	Parcubacteria group	Candidatus Yanofskybacteria
22	root	cellular organisms	Bacteria	Terrabacteria group	Chloroflexi	Chloroflexia	Chloroflexales	Chloroflexineae	Chloroflexaceae	Chloroflexus
22	root	cellular organisms	Bacteria	Proteobacteria	Betaproteobacteria	unclassified Betaproteobacteria	unclassified Betaproteobacteria (miscellaneous)	Betaproteobacteria bacterium RIFCSPLOWO2_12_FULL_68_20
22	root	cellular organisms	Bacteria	Proteobacteria	Betaproteobacteria	Burkholderiales	Burkholderiaceae	Cupriavidus
22	root	cellular organisms	Bacteria	Proteobacteria	Alphaproteobacteria	Rhizobiales	Beijerinckiaceae	Chelatococcus
22	root	cellular organisms	Bacteria	PVC group	Verrucomicrobia	unclassified Verrucomicrobia	unclassified Verrucomicrobia (miscellaneous)	Verrucomicrobia bacterium GWF2_62_7
22	root	cellular organisms	Bacteria	PVC group	Verrucomicrobia	Verrucomicrobiae	Verrucomicrobiales	Verrucomicrobiaceae	unclassified Verrucomicrobiaceae	Verrucomicrobiaceae bacterium SCGC AG-212-N21
22	root	cellular organisms	Bacteria	PVC group	Verrucomicrobia	Verrucomicrobiae	Verrucomicrobiales	Verrucomicrobiaceae	unclassified Verrucomicrobiaceae	Verrucomicrobiaceae bacterium GAS474
22	root	cellular organisms	Bacteria	PVC group	Verrucomicrobia	Opitutae	Opitutales	Opitutaceae	unclassified Opitutaceae	Opitutaceae bacterium TAV5
22	root	cellular organisms	Bacteria	PVC group	Planctomycetes	unclassified Planctomycetes
22	root	cellular organisms	Bacteria	PVC group	Planctomycetes	Planctomycetia	Planctomycetales	Planctomycetaceae	Rubripirellula	Rubripirellula obstinata
22	root	cellular organisms	Bacteria	FCB group	Bacteroidetes/Chlorobi group	Bacteroidetes	Cytophagia	Cytophagales	Cytophagaceae	Spirosoma
22	root	cellular organisms	Bacteria	FCB group	Bacteroidetes/Chlorobi group	Bacteroidetes	Chitinophagia	Chitinophagales	Chitinophagaceae	Niastella	Niastella yeongjuensis
22	root	cellular organisms	Bacteria	Acidobacteria	unclassified Acidobacteria	unclassified Acidobacteria (miscellaneous)	Acidobacteria bacterium 13_2_20CM_56_17
21	root	cellular organisms	Bacteria	unclassified Bacteria	Bacteria candidate phyla	Candidatus Rokubacteria	Candidatus Rokubacteria bacterium 13_1_40CM_2_68_8
21	root	cellular organisms	Bacteria	unclassified Bacteria	Bacteria candidate phyla	Candidatus Peregrinibacteria	Candidatus Peribacteria	unclassified Candidatus Peribacteria
21	root	cellular organisms	Bacteria	Terrabacteria group	Chloroflexi	unclassified Chloroflexi	unclassified Chloroflexi (miscellaneous)	Chloroflexi bacterium RBG_16_72_14
21	root	cellular organisms	Bacteria	Terrabacteria group	Chloroflexi	unclassified Chloroflexi	unclassified Chloroflexi (miscellaneous)	Chloroflexi bacterium RBG_16_70_13
21	root	cellular organisms	Bacteria	Terrabacteria group	Chloroflexi	Ardenticatenia	Ardenticatenales	Ardenticatenaceae	Ardenticatena	Ardenticatena maritima
21	root	cellular organisms	Bacteria	Terrabacteria group	Chloroflexi	Anaerolineae	Anaerolineales	Anaerolineaceae	unclassified Anaerolineaceae	Anaerolineaceae bacterium 4572_5.2
21	root	cellular organisms	Bacteria	Proteobacteria	delta/epsilon subdivisions	Deltaproteobacteria	Myxococcales	Sorangiineae	Polyangiaceae	Chondromyces
21	root	cellular organisms	Bacteria	Proteobacteria	delta/epsilon subdivisions	Deltaproteobacteria	Myxococcales	Cystobacterineae
21	root	cellular organisms	Bacteria	Proteobacteria	delta/epsilon subdivisions	Deltaproteobacteria	Bdellovibrionales	unclassified Bdellovibrionales	Bdellovibrionales bacterium GWB1_55_8
21	root	cellular organisms	Bacteria	Proteobacteria	Betaproteobacteria	Burkholderiales	Comamonadaceae	Variovorax	Variovorax paradoxus
21	root	cellular organisms	Bacteria	Proteobacteria	Alphaproteobacteria	Rhizobiales	Bradyrhizobiaceae	Bradyrhizobium	Bradyrhizobium japonicum
21	root	cellular organisms	Bacteria	Proteobacteria	Alphaproteobacteria	Rhizobiales	Bradyrhizobiaceae	Bradyrhizobium	Bradyrhizobium elkanii
21	root	cellular organisms	Bacteria	PVC group	Verrucomicrobia	unclassified Verrucomicrobia	unclassified Verrucomicrobia (miscellaneous)	Verrucomicrobia bacterium 13_2_20CM_55_10
21	root	cellular organisms	Bacteria	PVC group	Verrucomicrobia	Opitutae	Opitutales	Opitutaceae	Cephaloticoccus	Cephaloticoccus primus
21	root	cellular organisms	Bacteria	PVC group	Planctomycetes	Planctomycetia	Planctomycetales	unclassified Planctomycetales	unclassified Planctomycetales (miscellaneous)	Planctomycetales bacterium 71-10
21	root	cellular organisms	Bacteria	PVC group	Planctomycetes	Planctomycetia	Planctomycetales	Planctomycetaceae	Rhodopirellula
21	root	cellular organisms	Bacteria	PVC group	Planctomycetes	Planctomycetia	Planctomycetales	Planctomycetaceae
21	root	cellular organisms	Bacteria	Nitrospirae	Nitrospira	Nitrospirales	Nitrospiraceae	Nitrospira
21	root	cellular organisms	Bacteria	FCB group	Bacteroidetes/Chlorobi group	Chlorobi	unclassified Chlorobi	Chlorobi bacterium OLB5
21	root	cellular organisms	Bacteria	FCB group	Bacteroidetes/Chlorobi group	Bacteroidetes	Cytophagia	Cytophagales	Cytophagaceae	Sporocytophaga	Sporocytophaga myxococcoides
21	root	cellular organisms	Bacteria	Acidobacteria	Acidobacteriia	Acidobacteriales	Acidobacteriaceae	Granulicella	Granulicella pectinivorans
20	root	cellular organisms	Bacteria	unclassified Bacteria	Bacteria candidate phyla	candidate division NC10	unclassified candidate division NC10	candidate division NC10 bacterium CSP1-5
20	root	cellular organisms	Bacteria	Terrabacteria group	Chloroflexi	Anaerolineae	unclassified Anaerolineae	Anaerolineae bacterium CG2_30_57_67
20	root	cellular organisms	Bacteria	Terrabacteria group	Actinobacteria	Actinobacteria	Micromonosporales	Micromonosporaceae	Micromonospora
20	root	cellular organisms	Bacteria	Proteobacteria	delta/epsilon subdivisions	Deltaproteobacteria	unclassified Deltaproteobacteria	unclassified Deltaproteobacteria (miscellaneous)	Deltaproteobacteria bacterium CG2_30_63_29
20	root	cellular organisms	Bacteria	Proteobacteria	delta/epsilon subdivisions	Deltaproteobacteria	Myxococcales	Cystobacterineae	Myxococcaceae	Myxococcus	Myxococcus stipitatus
20	root	cellular organisms	Bacteria	Proteobacteria	Betaproteobacteria	unclassified Betaproteobacteria	unclassified Betaproteobacteria (miscellaneous)	Betaproteobacteria bacterium RIFCSPLOWO2_02_FULL_67_19
20	root	cellular organisms	Bacteria	Proteobacteria	Alphaproteobacteria	Rhizobiales	Hyphomicrobiaceae	Hyphomicrobium	Hyphomicrobium sp. NDB2Meth4
20	root	cellular organisms	Bacteria	Nitrospirae	Nitrospira	Nitrospirales	Nitrospiraceae	Nitrospira	Nitrospira sp. ST-bin5
20	root	cellular organisms	Bacteria	Nitrospinae/Tectomicrobia group	Candidatus Tectomicrobia	Candidatus Entotheonella	Candidatus Entotheonella sp. TSY2
20	root	cellular organisms	Bacteria	FCB group	Bacteroidetes/Chlorobi group	Bacteroidetes	unclassified Bacteroidetes	unclassified Bacteroidetes (miscellaneous)	Bacteroidetes bacterium 37-13
20	root	cellular organisms	Bacteria	FCB group	Bacteroidetes/Chlorobi group	Bacteroidetes	Chitinophagia	Chitinophagales	Chitinophagaceae	Chitinophaga	Chitinophaga niabensis
20	root	cellular organisms	Bacteria	Acidobacteria	unclassified Acidobacteria	unclassified Acidobacteria (miscellaneous)	Acidobacteria bacterium 13_1_40CM_65_14
19	root	cellular organisms	Bacteria	unclassified Bacteria	Bacteria candidate phyla	candidate division NC10	unclassified candidate division NC10
19	root	cellular organisms	Bacteria	unclassified Bacteria	Bacteria candidate phyla
19	root	cellular organisms	Bacteria	Terrabacteria group	Cyanobacteria/Melainabacteria group	Cyanobacteria	Oscillatoriophycideae	Oscillatoriales	Microcoleaceae	Kamptonema
19	root	cellular organisms	Bacteria	Terrabacteria group	Cyanobacteria/Melainabacteria group	Cyanobacteria	Nostocales	Nostocaceae	Nostoc	Nostoc punctiforme
19	root	cellular organisms	Bacteria	Terrabacteria group	Chloroflexi	Anaerolineae	Anaerolineales	Anaerolineaceae	Anaerolinea	Anaerolinea thermolimosa
19	root	cellular organisms	Bacteria	Terrabacteria group	Actinobacteria	Actinobacteria	Corynebacteriales	Nocardiaceae	Rhodococcus
19	root	cellular organisms	Bacteria	Proteobacteria	Gammaproteobacteria	Xanthomonadales	Rhodanobacteraceae	Rhodanobacter
19	root	cellular organisms	Bacteria	Proteobacteria	Betaproteobacteria	unclassified Betaproteobacteria	unclassified Betaproteobacteria (miscellaneous)	Betaproteobacteria bacterium RIFCSPLOWO2_12_FULL_62_13b
19	root	cellular organisms	Bacteria	Proteobacteria	Betaproteobacteria	Burkholderiales	unclassified Burkholderiales	Burkholderiales Genera incertae sedis	Ideonella	Ideonella sakaiensis
19	root	cellular organisms	Bacteria	Proteobacteria	Alphaproteobacteria	Sneathiellales	Sneathiellaceae	Oceanibacterium	Oceanibacterium hippocampi
19	root	cellular organisms	Bacteria	Proteobacteria	Alphaproteobacteria	Rhodospirillales	Rhodospirillaceae	Tistlia	Tistlia consotensis
19	root	cellular organisms	Bacteria	Proteobacteria	Alphaproteobacteria	Rhodospirillales
19	root	cellular organisms	Bacteria	Proteobacteria	Alphaproteobacteria	Rhizobiales	Xanthobacteraceae	Labrys	Labrys sp. WJW
19	root	cellular organisms	Bacteria	Proteobacteria	Alphaproteobacteria	Rhizobiales	Rhizobiaceae	Sinorhizobium/Ensifer group
19	root	cellular organisms	Bacteria	FCB group	Bacteroidetes/Chlorobi group	Bacteroidetes	Sphingobacteriia	Sphingobacteriales	Sphingobacteriaceae	Pedobacter
19	root	cellular organisms	Bacteria	FCB group	Bacteroidetes/Chlorobi group	Bacteroidetes	Flavobacteriia	Flavobacteriales	Flavobacteriaceae	Chryseobacterium
19	root	cellular organisms	Bacteria	FCB group	Bacteroidetes/Chlorobi group	Bacteroidetes	Cytophagia	Cytophagales	Flammeovirgaceae	Fulvivirga	Fulvivirga imtechensis
19	root	cellular organisms	Bacteria	FCB group	Bacteroidetes/Chlorobi group	Bacteroidetes	Cytophagia	Cytophagales	Cytophagaceae
19	root	cellular organisms	Bacteria	FCB group	Bacteroidetes/Chlorobi group	Bacteroidetes	Bacteroidetes Order II. Incertae sedis	Rhodothermaceae	unclassified Rhodothermaceae	Rhodothermaceae bacterium RA
19	root	cellular organisms	Bacteria	Acidobacteria	unclassified Acidobacteria	unclassified Acidobacteria (miscellaneous)	Acidobacteria bacterium RBG_13_68_16
19	root	cellular organisms	Bacteria	Acidobacteria	unclassified Acidobacteria	unclassified Acidobacteria (miscellaneous)	Acidobacteria bacterium 13_1_20CM_58_21
19	root	cellular organisms	Bacteria	Acidobacteria	Acidobacteriia	Acidobacteriales	unclassified Acidobacteriales	Acidobacteriales bacterium 13_2_20CM_2_55_5
19	root	cellular organisms	Bacteria	Acidobacteria	Acidobacteriia	Acidobacteriales	Acidobacteriaceae	Acidobacterium	Acidobacterium capsulatum
18	root	cellular organisms	Eukaryota	Alveolata	Ciliophora	Intramacronucleata	Spirotrichea	Stichotrichia	Sporadotrichida	Oxytrichidae	Stylonychinae	Stylonychia	Stylonychia lemnae
18	root	cellular organisms	Bacteria	Terrabacteria group	Cyanobacteria/Melainabacteria group	Cyanobacteria	Nostocales	Nostocaceae	Nostoc	Nostoc sp. KVJ20
18	root	cellular organisms	Bacteria	Terrabacteria group	Chloroflexi	Anaerolineae	Anaerolineales	Anaerolineaceae	Levilinea	Levilinea saccharolytica
18	root	cellular organisms	Bacteria	Terrabacteria group	Actinobacteria	Actinobacteria	unclassified Actinobacteria (class)	unclassified Actinobacteria (class) (miscellaneous)	actinobacterium acAcidi
18	root	cellular organisms	Bacteria	Terrabacteria group	Actinobacteria	Acidimicrobiia	Acidimicrobiales	Acidimicrobiaceae	Ilumatobacter	Ilumatobacter nonamiensis
18	root	cellular organisms	Bacteria	Proteobacteria	Gammaproteobacteria	unclassified Gammaproteobacteria	unclassified Gammaproteobacteria (miscellaneous)	Gammaproteobacteria bacterium RIFCSPLOWO2_02_FULL_61_13
18	root	cellular organisms	Bacteria	Proteobacteria	Betaproteobacteria	Burkholderiales	unclassified Burkholderiales	Burkholderiales Genera incertae sedis	Methylibium
18	root	cellular organisms	Bacteria	Proteobacteria	Betaproteobacteria	Burkholderiales	Comamonadaceae	Ramlibacter	Ramlibacter tataouinensis
18	root	cellular organisms	Bacteria	Proteobacteria	Alphaproteobacteria	Rhizobiales	Hyphomicrobiaceae	Hyphomicrobium	Hyphomicrobium sp. CS1BSMeth3
18	root	cellular organisms	Bacteria	Proteobacteria	Alphaproteobacteria	Rhizobiales	Bradyrhizobiaceae	Bradyrhizobium	Bradyrhizobium jicamae
18	root	cellular organisms	Bacteria	PVC group	Verrucomicrobia	unclassified Verrucomicrobia	unclassified Verrucomicrobia (miscellaneous)	Verrucomicrobia bacterium SCN 57-15
18	root	cellular organisms	Bacteria	PVC group	Verrucomicrobia	Verrucomicrobiae	Verrucomicrobiales	Verrucomicrobiaceae	Verrucomicrobium	Verrucomicrobium spinosum
18	root	cellular organisms	Bacteria	FCB group	Bacteroidetes/Chlorobi group	Ignavibacteriae	Ignavibacteria	unclassified Ignavibacteria	Ignavibacteria bacterium GWA2_54_16
18	root	cellular organisms	Bacteria	FCB group	Bacteroidetes/Chlorobi group	Bacteroidetes	Sphingobacteriia	unclassified Sphingobacteriia
18	root	cellular organisms	Bacteria	FCB group	Bacteroidetes/Chlorobi group	Bacteroidetes	Cytophagia	Cytophagales	Catalimonadaceae	Catalinimonas	Catalinimonas alkaloidigena
18	root	cellular organisms	Bacteria	FCB group	Bacteroidetes/Chlorobi group	Bacteroidetes	Chitinophagia	Chitinophagales	Chitinophagaceae	Niabella	Niabella ginsenosidivorans
18	root	cellular organisms	Bacteria	Elusimicrobia	unclassified Elusimicrobia	Elusimicrobia bacterium RIFCSPLOWO2_01_FULL_59_12
18	root	cellular organisms	Bacteria	Acidobacteria	unclassified Acidobacteria	unclassified Acidobacteria (miscellaneous)	Acidobacteria bacterium RIFCSPLOWO2_12_FULL_66_10
18	root	cellular organisms	Bacteria	Acidobacteria	Acidobacteriia	Acidobacteriales	Acidobacteriaceae	unclassified Acidobacteriaceae	Acidobacteriaceae bacterium TAA166
17	root	cellular organisms	Bacteria	unclassified Bacteria	unclassified Bacteria (miscellaneous)	bacterium YEK0313
17	root	cellular organisms	Bacteria	unclassified Bacteria	Bacteria candidate phyla	Candidatus Rokubacteria	Candidatus Rokubacteria bacterium 13_1_40CM_68_15
17	root	cellular organisms	Bacteria	Terrabacteria group	Chloroflexi	unclassified Chloroflexi	unclassified Chloroflexi (miscellaneous)	Chloroflexi bacterium RBG_16_69_14
17	root	cellular organisms	Bacteria	Terrabacteria group	Chloroflexi	unclassified Chloroflexi	unclassified Chloroflexi (miscellaneous)	Chloroflexi bacterium RBG_16_51_16
17	root	cellular organisms	Bacteria	Terrabacteria group	Chloroflexi	Chloroflexia	Chloroflexales	Roseiflexineae	Roseiflexaceae	Roseiflexus
17	root	cellular organisms	Bacteria	Terrabacteria group	Chloroflexi	Chloroflexia	Chloroflexales	Chloroflexineae	Oscillochloridaceae	Oscillochloris	Oscillochloris trichoides
17	root	cellular organisms	Bacteria	Terrabacteria group	Chloroflexi	Anaerolineae	unclassified Anaerolineae	Anaerolineae bacterium CG1_02_58_13
17	root	cellular organisms	Bacteria	Terrabacteria group	Chloroflexi	Anaerolineae	Anaerolineales	Anaerolineaceae	unclassified Anaerolineaceae	Anaerolineaceae bacterium 4572_32.2
17	root	cellular organisms	Bacteria	Terrabacteria group	Actinobacteria	Actinobacteria	Micrococcales
17	root	cellular organisms	Bacteria	Terrabacteria group	Actinobacteria	Acidimicrobiia	Acidimicrobiales	Microthrixaceae	Candidatus Microthrix	Candidatus Microthrix parvicella
17	root	cellular organisms	Bacteria	Terrabacteria group	Actinobacteria	Acidimicrobiia	Acidimicrobiales	Acidimicrobiaceae	Ilumatobacter	Ilumatobacter coccineus
17	root	cellular organisms	Bacteria	Proteobacteria	delta/epsilon subdivisions	Deltaproteobacteria	Myxococcales	Cystobacterineae	Archangiaceae
17	root	cellular organisms	Bacteria	Proteobacteria	delta/epsilon subdivisions	Deltaproteobacteria	Desulfovibrionales	Desulfovibrionaceae	Desulfovibrio
17	root	cellular organisms	Bacteria	Proteobacteria	Gammaproteobacteria	unclassified Gammaproteobacteria	unclassified Gammaproteobacteria (miscellaneous)	Gammaproteobacteria bacterium SG8_31
17	root	cellular organisms	Bacteria	Proteobacteria	Gammaproteobacteria	unclassified Gammaproteobacteria	unclassified Gammaproteobacteria (miscellaneous)	Gammaproteobacteria bacterium RIFCSPHIGHO2_12_FULL_63_22
17	root	cellular organisms	Bacteria	Proteobacteria	Gammaproteobacteria	Xanthomonadales	Xanthomonadaceae	Stenotrophomonas	Stenotrophomonas maltophilia group	Stenotrophomonas maltophilia
17	root	cellular organisms	Bacteria	Proteobacteria	Gammaproteobacteria	Xanthomonadales	Rhodanobacteraceae	Rudaea	Rudaea cellulosilytica
17	root	cellular organisms	Bacteria	Proteobacteria	Gammaproteobacteria	Xanthomonadales	Rhodanobacteraceae	Dokdonella	Dokdonella immobilis
17	root	cellular organisms	Bacteria	Proteobacteria	Gammaproteobacteria	Chromatiales	Woeseiaceae	Woeseia	Woeseia oceani
17	root	cellular organisms	Bacteria	Proteobacteria	Betaproteobacteria	unclassified Betaproteobacteria	unclassified Betaproteobacteria (miscellaneous)	beta proteobacterium AAP51
17	root	cellular organisms	Bacteria	Proteobacteria	Betaproteobacteria	Burkholderiales	unclassified Burkholderiales	unclassified Burkholderiales (miscellaneous)	Burkholderiales bacterium JOSHI_001
17	root	cellular organisms	Bacteria	Proteobacteria	Betaproteobacteria	Burkholderiales	Comamonadaceae	Polaromonas
17	root	cellular organisms	Bacteria	Proteobacteria	Betaproteobacteria	Burkholderiales	Comamonadaceae	Acidovorax
17	root	cellular organisms	Bacteria	Proteobacteria	Alphaproteobacteria	Rhodospirillales	Rhodospirillaceae	Azospirillum
17	root	cellular organisms	Bacteria	Proteobacteria	Alphaproteobacteria	Rhodospirillales	Acetobacteraceae	Roseomonas	Roseomonas stagni	Roseomonas stagni DSM 19981
17	root	cellular organisms	Bacteria	Proteobacteria	Alphaproteobacteria	Rhizobiales	unclassified Rhizobiales	unclassified Rhizobiales (miscellaneous)	Rhizobiales bacterium YIM 77505
17	root	cellular organisms	Bacteria	Proteobacteria	Alphaproteobacteria	Rhizobiales	unclassified Rhizobiales	unclassified Rhizobiales (miscellaneous)	Rhizobiales bacterium 62-17
17	root	cellular organisms	Bacteria	Proteobacteria	Alphaproteobacteria	Rhizobiales	Phyllobacteriaceae	Mesorhizobium	Mesorhizobium loti
17	root	cellular organisms	Bacteria	Proteobacteria	Alphaproteobacteria	Rhizobiales	Hyphomicrobiaceae	Hyphomicrobium	Hyphomicrobium sulfonivorans
17	root	cellular organisms	Bacteria	Proteobacteria	Alphaproteobacteria	Rhizobiales	Hyphomicrobiaceae	Hyphomicrobium	Hyphomicrobium sp. CS1GBMeth3
17	root	cellular organisms	Bacteria	Proteobacteria	Alphaproteobacteria	Caulobacterales	Caulobacteraceae	Caulobacter	Caulobacter henricii
17	root	cellular organisms	Bacteria	PVC group	Chlamydiae	Chlamydiia
17	root	cellular organisms	Bacteria	PVC group	Candidatus Omnitrophica	unclassified Candidatus Omnitrophica	Omnitrophica bacterium OLB16
17	root	cellular organisms	Bacteria	Nitrospirae	Nitrospira	Nitrospirales	Nitrospiraceae	Nitrospira	Nitrospira japonica
17	root	cellular organisms	Bacteria	FCB group	Bacteroidetes/Chlorobi group	Ignavibacteriae	Ignavibacteria	unclassified Ignavibacteria	Ignavibacteria bacterium 13_1_40CM_2_61_4
17	root	cellular organisms	Bacteria	FCB group	Bacteroidetes/Chlorobi group	Bacteroidetes	Chitinophagia	Chitinophagales	Chitinophagaceae	Niabella	Niabella soli
16	root	cellular organisms	Eukaryota	Alveolata	Ciliophora	Intramacronucleata	Spirotrichea	Stichotrichia	Sporadotrichida	Oxytrichidae	Oxytrichinae	Oxytricha	Oxytricha trifallax
16	root	cellular organisms	Bacteria	unclassified Bacteria	Candidatus Vecturithrix	Candidatus Vecturithrix granuli
16	root	cellular organisms	Bacteria	unclassified Bacteria	Bacteria candidate phyla	Patescibacteria group	Parcubacteria group	Candidatus Nomurabacteria
16	root	cellular organisms	Bacteria	Terrabacteria group	Actinobacteria	Thermoleophilia	Solirubrobacterales	Solirubrobacteraceae	Solirubrobacter	Solirubrobacter soli
16	root	cellular organisms	Bacteria	Terrabacteria group	Actinobacteria	Actinobacteria	Propionibacteriales	Nocardioidaceae	Nocardioides
16	root	cellular organisms	Bacteria	Spirochaetes	Spirochaetia	Leptospirales	Leptospiraceae	Leptospira
16	root	cellular organisms	Bacteria	Proteobacteria	delta/epsilon subdivisions	Deltaproteobacteria	Myxococcales	Cystobacterineae	Archangiaceae	Stigmatella
16	root	cellular organisms	Bacteria	Proteobacteria	Gammaproteobacteria	Xanthomonadales	unclassified Xanthomonadales	Xanthomonadales bacterium 63-13
16	root	cellular organisms	Bacteria	Proteobacteria	Gammaproteobacteria	Nevskiales	Sinobacteraceae	Nevskia	Nevskia ramosa
16	root	cellular organisms	Bacteria	Proteobacteria	Betaproteobacteria	Burkholderiales	unclassified Burkholderiales	unclassified Burkholderiales (miscellaneous)	Burkholderiales bacterium RIFCSPHIGHO2_12_FULL_69_20
16	root	cellular organisms	Bacteria	Proteobacteria	Betaproteobacteria	Burkholderiales	Comamonadaceae	Pelomonas	Pelomonas sp. KK5
16	root	cellular organisms	Bacteria	Proteobacteria	Alphaproteobacteria	unclassified Alphaproteobacteria	unclassified Alphaproteobacteria (miscellaneous)	alpha proteobacterium BAL199
16	root	cellular organisms	Bacteria	Proteobacteria	Alphaproteobacteria	unclassified Alphaproteobacteria	unclassified Alphaproteobacteria (miscellaneous)
16	root	cellular organisms	Bacteria	Proteobacteria	Alphaproteobacteria	Rhodospirillales	Rhodospirillaceae	Skermanella	Skermanella aerolata
16	root	cellular organisms	Bacteria	Proteobacteria	Alphaproteobacteria	Rhizobiales	Rhodobiaceae	Tepidicaulis	Tepidicaulis marinus
16	root	cellular organisms	Bacteria	Proteobacteria	Alphaproteobacteria	Rhizobiales	Hyphomicrobiaceae	Devosia	Devosia sp. 67-54
16	root	cellular organisms	Bacteria	Proteobacteria	Alphaproteobacteria	Rhizobiales	Hyphomicrobiaceae
16	root	cellular organisms	Bacteria	Proteobacteria	Alphaproteobacteria	Rhizobiales	Bradyrhizobiaceae	Bradyrhizobium	Bradyrhizobium sp. ARR65
16	root	cellular organisms	Bacteria	Proteobacteria	Alphaproteobacteria	Rhizobiales	Bradyrhizobiaceae	Afipia	Afipia sp. GAS231
16	root	cellular organisms	Bacteria	Proteobacteria	Alphaproteobacteria	Caulobacterales	Caulobacteraceae	Caulobacter	Caulobacter vibrioides
16	root	cellular organisms	Bacteria	Nitrospirae	Nitrospira	Nitrospirales	Nitrospiraceae	Nitrospira	Nitrospira moscoviensis
16	root	cellular organisms	Bacteria	FCB group	Bacteroidetes/Chlorobi group	Bacteroidetes	unclassified Bacteroidetes	unclassified Bacteroidetes (miscellaneous)	Bacteroidetes bacterium 46-16
16	root	cellular organisms	Bacteria	FCB group	Bacteroidetes/Chlorobi group	Bacteroidetes	Sphingobacteriia	Sphingobacteriales	Sphingobacteriaceae
16	root	cellular organisms	Bacteria	FCB group	Bacteroidetes/Chlorobi group	Bacteroidetes	Cytophagia	Cytophagales	Flammeovirgaceae	Flexithrix	Flexithrix dorotheae
16	root	cellular organisms	Bacteria	FCB group	Bacteroidetes/Chlorobi group	Bacteroidetes	Chitinophagia	Chitinophagales	Chitinophagaceae	unclassified Chitinophagaceae	Chitinophagaceae bacterium IBVUCB1
16	root	cellular organisms	Bacteria	FCB group	Bacteroidetes/Chlorobi group	Bacteroidetes	Chitinophagia	Chitinophagales	Chitinophagaceae	Chitinophaga	Chitinophaga rupis
16	root	cellular organisms	Bacteria	FCB group	Bacteroidetes/Chlorobi group	Bacteroidetes	Chitinophagia	Chitinophagales	Chitinophagaceae	Chitinophaga	Chitinophaga filiformis
16	root	cellular organisms	Bacteria	Acidobacteria	unclassified Acidobacteria	unclassified Acidobacteria (miscellaneous)	Acidobacteria bacterium 13_2_20CM_2_57_6
16	root	cellular organisms	Bacteria	Acidobacteria	environmental samples	uncultured Acidobacteria bacterium
16	root	cellular organisms	Bacteria	Acidobacteria	Acidobacteriia	Acidobacteriales	Acidobacteriaceae	Acidobacterium	Acidobacterium ailaaui
15	root	cellular organisms	Bacteria	unclassified Bacteria	Bacteria candidate phyla	Patescibacteria group	Parcubacteria group	Candidatus Uhrbacteria
15	root	cellular organisms	Bacteria	unclassified Bacteria	Bacteria candidate phyla	Patescibacteria group	Microgenomates group
15	root	cellular organisms	Bacteria	Terrabacteria group	Firmicutes	Bacilli	Bacillales	Bacillaceae
15	root	cellular organisms	Bacteria	Terrabacteria group	Chloroflexi	unclassified Chloroflexi	unclassified Chloroflexi (miscellaneous)	Chloroflexi bacterium RBG_16_57_11
15	root	cellular organisms	Bacteria	Terrabacteria group	Chloroflexi	Chloroflexia	Herpetosiphonales	Herpetosiphonaceae	Herpetosiphon	Herpetosiphon aurantiacus	Herpetosiphon aurantiacus DSM 785
15	root	cellular organisms	Bacteria	Terrabacteria group	Actinobacteria	Acidimicrobiia	unclassified Acidimicrobiia
15	root	cellular organisms	Bacteria	Proteobacteria	delta/epsilon subdivisions	Deltaproteobacteria	Myxococcales	Cystobacterineae	Archangiaceae	Archangium	Archangium violaceum
15	root	cellular organisms	Bacteria	Proteobacteria	Gammaproteobacteria	Chromatiales	Ectothiorhodospiraceae	Acidihalobacter	Acidihalobacter prosperus
15	root	cellular organisms	Bacteria	Proteobacteria	Betaproteobacteria	Burkholderiales	unclassified Burkholderiales	Burkholderiales Genera incertae sedis	Rhizobacter
15	root	cellular organisms	Bacteria	Proteobacteria	Betaproteobacteria	Burkholderiales	Oxalobacteraceae	Duganella
15	root	cellular organisms	Bacteria	Proteobacteria	Betaproteobacteria	Burkholderiales	Comamonadaceae	Pelomonas
15	root	cellular organisms	Bacteria	Proteobacteria	Betaproteobacteria	Burkholderiales	Comamonadaceae	Hydrogenophaga
15	root	cellular organisms	Bacteria	Proteobacteria	Alphaproteobacteria	Sphingomonadales
15	root	cellular organisms	Bacteria	Proteobacteria	Alphaproteobacteria	Rhodospirillales	Rhodospirillaceae
15	root	cellular organisms	Bacteria	Proteobacteria	Alphaproteobacteria	Rhodobacterales	Hyphomonadaceae	Hyphomonas
15	root	cellular organisms	Bacteria	Proteobacteria	Alphaproteobacteria	Rhizobiales	unclassified Rhizobiales	unclassified Rhizobiales (miscellaneous)	Rhizobiales bacterium NRL2
15	root	cellular organisms	Bacteria	Proteobacteria	Alphaproteobacteria	Rhizobiales	Rhizobiaceae	Rhizobium/Agrobacterium group	Rhizobium	Rhizobium leguminosarum
15	root	cellular organisms	Bacteria	PVC group	Verrucomicrobia	unclassified Verrucomicrobia	unclassified Verrucomicrobia (miscellaneous)	Verrucomicrobia bacterium SCGC AG-212-E04
15	root	cellular organisms	Bacteria	PVC group	Verrucomicrobia	Opitutae	Opitutales	Opitutaceae	Cephaloticoccus	Cephaloticoccus capnophilus
15	root	cellular organisms	Bacteria	PVC group	Lentisphaerae	unclassified Lentisphaerae	unclassified Lentisphaerae (miscellaneous)	Lentisphaerae bacterium RIFOXYA12_FULL_48_11
15	root	cellular organisms	Bacteria	Nitrospirae	unclassified Nitrospirae	Nitrospirae bacterium RBG_19FT_COMBO_58_9
15	root	cellular organisms	Bacteria	FCB group	Bacteroidetes/Chlorobi group	Bacteroidetes	Chitinophagia	Chitinophagales	Chitinophagaceae	Flavihumibacter	Flavihumibacter sp. CACIAM 22H1
15	root	cellular organisms	Bacteria	FCB group	Bacteroidetes/Chlorobi group	Bacteroidetes	Chitinophagia	Chitinophagales	Chitinophagaceae	Chitinophaga	Chitinophaga sp. CF118
15	root	cellular organisms	Bacteria	FCB group	Bacteroidetes/Chlorobi group	Bacteroidetes	Chitinophagia	Chitinophagales	Chitinophagaceae	Chitinophaga	Chitinophaga jiangningensis
15	root	cellular organisms	Bacteria	FCB group	Bacteroidetes/Chlorobi group	Bacteroidetes	Chitinophagia	Chitinophagales	Chitinophagaceae	Chitinophaga	Chitinophaga eiseniae
15	root	cellular organisms	Bacteria	Acidobacteria	unclassified Acidobacteria	unclassified Acidobacteria (miscellaneous)	Acidobacteria bacterium RIFCSPLOWO2_02_FULL_60_20
15	root	cellular organisms	Bacteria	Acidobacteria	unclassified Acidobacteria	unclassified Acidobacteria (miscellaneous)	Acidobacteria bacterium 13_1_40CM_56_16
15	root	cellular organisms	Bacteria	Acidobacteria	unclassified Acidobacteria	unclassified Acidobacteria (miscellaneous)	Acidobacteria bacterium 13_1_40CM_2_68_5
15	root	cellular organisms	Bacteria	Acidobacteria	Acidobacteriia	Acidobacteriales	Acidobacteriaceae	unclassified Acidobacteriaceae	Acidobacteria bacterium KBS 146
14	root	cellular organisms	Bacteria	unclassified Bacteria	Bacteria candidate phyla	Patescibacteria group	Parcubacteria group	unclassified Parcubacteria group
14	root	cellular organisms	Bacteria	unclassified Bacteria	Bacteria candidate phyla	Patescibacteria group	Microgenomates group	Candidatus Levybacteria
14	root	cellular organisms	Bacteria	Terrabacteria group	Chloroflexi	unclassified Chloroflexi	unclassified Chloroflexi (miscellaneous)	Chloroflexi bacterium RBG_16_68_14
14	root	cellular organisms	Bacteria	Terrabacteria group	Chloroflexi	Anaerolineae	Anaerolineales	Anaerolineaceae	unclassified Anaerolineaceae	Anaerolineaceae bacterium 4572_78
14	root	cellular organisms	Bacteria	Terrabacteria group	Actinobacteria	Thermoleophilia	Solirubrobacterales	unclassified Solirubrobacterales	Solirubrobacterales bacterium URHD0059
14	root	cellular organisms	Bacteria	Terrabacteria group	Actinobacteria	Actinobacteria	Pseudonocardiales	Pseudonocardiaceae	Amycolatopsis
14	root	cellular organisms	Bacteria	Proteobacteria	delta/epsilon subdivisions	Deltaproteobacteria	Myxococcales	Sorangiineae	Polyangiaceae	Pajaroellobacter	Pajaroellobacter abortibovis
14	root	cellular organisms	Bacteria	Proteobacteria	Gammaproteobacteria	unclassified Gammaproteobacteria	unclassified Gammaproteobacteria (miscellaneous)
14	root	cellular organisms	Bacteria	Proteobacteria	Gammaproteobacteria	Nevskiales	Sinobacteraceae	Nevskia	Nevskia soli
14	root	cellular organisms	Bacteria	Proteobacteria	Gammaproteobacteria	Alteromonadales	Alteromonadaceae	Marinobacter
14	root	cellular organisms	Bacteria	Proteobacteria	Betaproteobacteria	unclassified Betaproteobacteria	unclassified Betaproteobacteria (miscellaneous)	beta proteobacterium AAP99
14	root	cellular organisms	Bacteria	Proteobacteria	Betaproteobacteria	unclassified Betaproteobacteria	unclassified Betaproteobacteria (miscellaneous)	Betaproteobacteria bacterium RIFCSPLOWO2_12_FULL_66_14
14	root	cellular organisms	Bacteria	Proteobacteria	Betaproteobacteria	Rhodocyclales	Rhodocyclaceae
14	root	cellular organisms	Bacteria	Proteobacteria	Betaproteobacteria	Hydrogenophilales	Hydrogenophilaceae	Thiobacillus
14	root	cellular organisms	Bacteria	Proteobacteria	Betaproteobacteria	Burkholderiales	Comamonadaceae	Variovorax	Variovorax sp. OV329
14	root	cellular organisms	Bacteria	Proteobacteria	Betaproteobacteria	Burkholderiales	Comamonadaceae	Polaromonas	Polaromonas sp. JS666
14	root	cellular organisms	Bacteria	Proteobacteria	Betaproteobacteria	Burkholderiales	Burkholderiaceae	Cupriavidus	Cupriavidus basilensis
14	root	cellular organisms	Bacteria	Proteobacteria	Alphaproteobacteria	unclassified Alphaproteobacteria	unclassified Alphaproteobacteria (miscellaneous)	alpha proteobacterium Mf 1.05b.01
14	root	cellular organisms	Bacteria	Proteobacteria	Alphaproteobacteria	unclassified Alphaproteobacteria	unclassified Alphaproteobacteria (miscellaneous)	Alphaproteobacteria bacterium RIFCSPHIGHO2_12_FULL_63_12
14	root	cellular organisms	Bacteria	Proteobacteria	Alphaproteobacteria	Sphingomonadales	Sphingomonadaceae	Sphingopyxis
14	root	cellular organisms	Bacteria	Proteobacteria	Alphaproteobacteria	Rhodospirillales	unclassified Rhodospirillales	Reyranella	Reyranella massiliensis
14	root	cellular organisms	Bacteria	Proteobacteria	Alphaproteobacteria	Rhodospirillales	Rhodospirillaceae	Skermanella	Skermanella stibiiresistens
14	root	cellular organisms	Bacteria	Proteobacteria	Alphaproteobacteria	Rhodospirillales	Rhodospirillaceae	Azospirillum	Azospirillum lipoferum
14	root	cellular organisms	Bacteria	Proteobacteria	Alphaproteobacteria	Rhodospirillales	Rhodospirillaceae	Azospirillum	Azospirillum brasilense
14	root	cellular organisms	Bacteria	Proteobacteria	Alphaproteobacteria	Rhizobiales	unclassified Rhizobiales	Methyloceanibacter	Methyloceanibacter superfactus
14	root	cellular organisms	Bacteria	Proteobacteria	Alphaproteobacteria	Rhizobiales	Rhodobiaceae	Candidatus Phaeomarinobacter	Candidatus Phaeomarinobacter ectocarpi
14	root	cellular organisms	Bacteria	Proteobacteria	Alphaproteobacteria	Rhizobiales	Hyphomicrobiaceae	Blastochloris	Blastochloris viridis
14	root	cellular organisms	Bacteria	Proteobacteria	Alphaproteobacteria	Rhizobiales	Bradyrhizobiaceae	Bradyrhizobium	Bradyrhizobium canariense
14	root	cellular organisms	Bacteria	PVC group	Planctomycetes	unclassified Planctomycetes	Planctomycetes bacterium RBG_13_63_9
14	root	cellular organisms	Bacteria	PVC group	Planctomycetes	Planctomycetia	Planctomycetales	Planctomycetaceae	unclassified Planctomycetaceae	Planctomycetaceae bacterium SCGC AG-212-D15
14	root	cellular organisms	Bacteria	PVC group	Lentisphaerae	unclassified Lentisphaerae	unclassified Lentisphaerae (miscellaneous)	Lentisphaerae bacterium GWF2_57_35
14	root	cellular organisms	Bacteria	FCB group	Gemmatimonadetes	Gemmatimonadetes	Gemmatimonadales	Gemmatimonadaceae	Gemmatimonas	Gemmatimonas sp. SG8_28
14	root	cellular organisms	Bacteria	FCB group	Gemmatimonadetes	Gemmatimonadetes	Gemmatimonadales	Gemmatimonadaceae	Gemmatimonas	Gemmatimonas sp. SG8_17
14	root	cellular organisms	Bacteria	FCB group	Bacteroidetes/Chlorobi group	Bacteroidetes	unclassified Bacteroidetes	unclassified Bacteroidetes (miscellaneous)	Bacteroidetes bacterium UKL13-3
14	root	cellular organisms	Bacteria	FCB group	Bacteroidetes/Chlorobi group	Bacteroidetes	unclassified Bacteroidetes	unclassified Bacteroidetes (miscellaneous)	Bacteroidetes bacterium 43-93
14	root	cellular organisms	Bacteria	FCB group	Bacteroidetes/Chlorobi group	Bacteroidetes	Sphingobacteriia	Sphingobacteriales	Sphingobacteriaceae	Mucilaginibacter	Mucilaginibacter sp. PPCGB 2223
14	root	cellular organisms	Bacteria	FCB group	Bacteroidetes/Chlorobi group	Bacteroidetes	Cytophagia	Cytophagales	Cytophagaceae	Runella	Runella slithyformis
14	root	cellular organisms	Bacteria	FCB group	Bacteroidetes/Chlorobi group	Bacteroidetes	Cytophagia	Cytophagales	Cytophagaceae	Pseudarcicella	Pseudarcicella hirudinis
14	root	cellular organisms	Bacteria	FCB group	Bacteroidetes/Chlorobi group	Bacteroidetes	Cytophagia	Cytophagales	Cytophagaceae	Dyadobacter	Dyadobacter koreensis
14	root	cellular organisms	Bacteria	FCB group	Bacteroidetes/Chlorobi group	Bacteroidetes	Bacteroidia	Bacteroidales
13	root	cellular organisms	Bacteria	unclassified Bacteria	Bacteria candidate phyla	Candidatus Rokubacteria	Candidatus Rokubacteria bacterium GWA2_70_23
13	root	cellular organisms	Bacteria	unclassified Bacteria	Bacteria candidate phyla	Candidatus Doudnabacteria
13	root	cellular organisms	Bacteria	Terrabacteria group	Cyanobacteria/Melainabacteria group	Cyanobacteria	Oscillatoriophycideae	Oscillatoriales	Oscillatoriaceae	Oscillatoria	Oscillatoria nigro-viridis
13	root	cellular organisms	Bacteria	Terrabacteria group	Cyanobacteria/Melainabacteria group	Cyanobacteria	Gloeobacteria	Gloeobacterales	Gloeobacteraceae	Gloeobacter	Gloeobacter kilaueensis
13	root	cellular organisms	Bacteria	Terrabacteria group	Chloroflexi	unclassified Chloroflexi	unclassified Chloroflexi (miscellaneous)	Chloroflexi bacterium UTCFX4
13	root	cellular organisms	Bacteria	Terrabacteria group	Chloroflexi	Anaerolineae	unclassified Anaerolineae	Anaerolineae bacterium CG2_30_64_16
13	root	cellular organisms	Bacteria	Terrabacteria group	Chloroflexi	Anaerolineae	Anaerolineales	Anaerolineaceae	Anaerolinea	Anaerolinea thermophila
13	root	cellular organisms	Bacteria	Terrabacteria group	Armatimonadetes	unclassified Armatimonadetes	Armatimonadetes bacterium CG2_30_59_28
13	root	cellular organisms	Bacteria	Terrabacteria group	Actinobacteria	Thermoleophilia	Solirubrobacterales	unclassified Solirubrobacterales	Solirubrobacterales bacterium 67-14
13	root	cellular organisms	Bacteria	Terrabacteria group	Actinobacteria	Actinobacteria	Corynebacteriales	Nocardiaceae	Nocardia
13	root	cellular organisms	Bacteria	Proteobacteria	delta/epsilon subdivisions	Deltaproteobacteria	Myxococcales	unclassified Myxococcales	unclassified Myxococcales (miscellaneous)	Myxococcales bacterium SG8_38_1
13	root	cellular organisms	Bacteria	Proteobacteria	delta/epsilon subdivisions	Deltaproteobacteria	Myxococcales	Cystobacterineae	Archangiaceae	Cystobacter
13	root	cellular organisms	Bacteria	Proteobacteria	delta/epsilon subdivisions	Deltaproteobacteria	Myxococcales	Cystobacterineae	Anaeromyxobacteraceae	Anaeromyxobacter
13	root	cellular organisms	Bacteria	Proteobacteria	delta/epsilon subdivisions	Deltaproteobacteria	Desulfobacterales	Desulfobacteraceae	Candidatus Magnetomorum	Candidatus Magnetomorum sp. HK-1
13	root	cellular organisms	Bacteria	Proteobacteria	delta/epsilon subdivisions	Deltaproteobacteria	Bdellovibrionales	unclassified Bdellovibrionales	Bdellovibrionales bacterium RBG_16_40_8
13	root	cellular organisms	Bacteria	Proteobacteria	delta/epsilon subdivisions	Deltaproteobacteria	Bdellovibrionales	Bdellovibrionaceae	Bdellovibrio	Bdellovibrio bacteriovorus
13	root	cellular organisms	Bacteria	Proteobacteria	Gammaproteobacteria	Pseudomonadales	Pseudomonadaceae	Pseudomonas	Pseudomonas putida group	Pseudomonas putida
13	root	cellular organisms	Bacteria	Proteobacteria	Gammaproteobacteria	Alteromonadales	Shewanellaceae	Shewanella
13	root	cellular organisms	Bacteria	Proteobacteria	Gammaproteobacteria	Acidiferrobacterales	Acidiferrobacteraceae	Sulfuricaulis	Sulfuricaulis limicola
13	root	cellular organisms	Bacteria	Proteobacteria	Betaproteobacteria	Burkholderiales	unclassified Burkholderiales	Burkholderiales Genera incertae sedis	Aquincola	Aquincola tertiaricarbonis
13	root	cellular organisms	Bacteria	Proteobacteria	Betaproteobacteria	Burkholderiales	Alcaligenaceae	Achromobacter
13	root	cellular organisms	Bacteria	Proteobacteria	Betaproteobacteria	Burkholderiales	Alcaligenaceae
13	root	cellular organisms	Bacteria	Proteobacteria	Alphaproteobacteria	unclassified Alphaproteobacteria	Geminicoccus	Geminicoccus roseus
13	root	cellular organisms	Bacteria	Proteobacteria	Alphaproteobacteria	Rhodospirillales	Acetobacteraceae	Roseomonas
13	root	cellular organisms	Bacteria	Proteobacteria	Alphaproteobacteria	Rhizobiales	Rhizobiaceae
13	root	cellular organisms	Bacteria	Proteobacteria	Alphaproteobacteria	Rhizobiales	Hyphomicrobiaceae	Hyphomicrobium	Hyphomicrobium denitrificans
13	root	cellular organisms	Bacteria	Proteobacteria	Alphaproteobacteria	Rhizobiales	Beijerinckiaceae	Beijerinckia	Beijerinckia sp. 28-YEA-48
13	root	cellular organisms	Bacteria	Proteobacteria	Alphaproteobacteria	Caulobacterales	Caulobacteraceae	Phenylobacterium	Phenylobacterium sp. SCN 70-31
13	root	cellular organisms	Bacteria	Proteobacteria	Alphaproteobacteria	Caulobacterales	Caulobacteraceae	Phenylobacterium	Phenylobacterium sp. Root700
13	root	cellular organisms	Bacteria	PVC group	Chlamydiae	unclassified Chlamydiae
13	root	cellular organisms	Bacteria	Nitrospirae	Nitrospira	Nitrospirales	Nitrospiraceae	Nitrospira	Candidatus Nitrospira nitrosa
13	root	cellular organisms	Bacteria	FCB group	Gemmatimonadetes	unclassified Gemmatimonadetes	Gemmatimonadetes bacterium 13_2_20CM_70_9
13	root	cellular organisms	Bacteria	FCB group	Gemmatimonadetes	Gemmatimonadetes	Gemmatimonadales	Gemmatimonadaceae	Gemmatimonas	Gemmatimonas sp. SM23_52
13	root	cellular organisms	Bacteria	FCB group	Gemmatimonadetes
13	root	cellular organisms	Bacteria	FCB group	Bacteroidetes/Chlorobi group	Ignavibacteriae	Ignavibacteria
13	root	cellular organisms	Bacteria	FCB group	Bacteroidetes/Chlorobi group	Bacteroidetes	Sphingobacteriia	Sphingobacteriales	unclassified Sphingobacteriales	unclassified Sphingobacteriales (miscellaneous)	Sphingobacteriales bacterium 41-5
13	root	cellular organisms	Bacteria	FCB group	Bacteroidetes/Chlorobi group	Bacteroidetes	Sphingobacteriia	Sphingobacteriales	Sphingobacteriaceae	Pedobacter	Pedobacter ruber
13	root	cellular organisms	Bacteria	FCB group	Bacteroidetes/Chlorobi group	Bacteroidetes	Sphingobacteriia	Sphingobacteriales	Sphingobacteriaceae	Mucilaginibacter	Mucilaginibacter paludis
13	root	cellular organisms	Bacteria	FCB group	Bacteroidetes/Chlorobi group	Bacteroidetes	Saprospiria	Saprospirales	Lewinellaceae	Lewinella	Lewinella cohaerens
13	root	cellular organisms	Bacteria	FCB group	Bacteroidetes/Chlorobi group	Bacteroidetes	Cytophagia	Cytophagales	Cytophagaceae	Flectobacillus	Flectobacillus major
13	root	cellular organisms	Bacteria	FCB group	Bacteroidetes/Chlorobi group	Bacteroidetes	Chitinophagia	Chitinophagales	Chitinophagaceae	Sediminibacterium
13	root	cellular organisms	Bacteria	FCB group	Bacteroidetes/Chlorobi group	Bacteroidetes	Chitinophagia	Chitinophagales	Chitinophagaceae	Flavihumibacter
13	root	cellular organisms	Bacteria	FCB group	Bacteroidetes/Chlorobi group	Bacteroidetes	Chitinophagia	Chitinophagales	Chitinophagaceae	Crenotalea	Crenotalea thermophila
13	root	cellular organisms	Bacteria	FCB group	Bacteroidetes/Chlorobi group	Bacteroidetes	Chitinophagia	Chitinophagales	Chitinophagaceae	Chitinophaga	Chitinophaga sp. YR573
13	root	cellular organisms	Bacteria	FCB group	Bacteroidetes/Chlorobi group
13	root	cellular organisms	Bacteria	Acidobacteria	unclassified Acidobacteria	unclassified Acidobacteria (miscellaneous)	Acidobacteria bacterium RIFCSPLOWO2_12_FULL_54_10
13	root	cellular organisms	Bacteria	Acidobacteria	Acidobacteriia	Acidobacteriales
13	root
12	root	cellular organisms	Eukaryota	Alveolata	Dinophyceae	Suessiales	Symbiodiniaceae	Symbiodinium	Symbiodinium microadriaticum
12	root	cellular organisms	Bacteria	unclassified Bacteria	Bacteria candidate phyla	Patescibacteria group	Parcubacteria group	Candidatus Zambryskibacteria
12	root	cellular organisms	Bacteria	unclassified Bacteria	Bacteria candidate phyla	Candidatus Rokubacteria	Candidatus Rokubacteria bacterium GWC2_70_16
12	root	cellular organisms	Bacteria	Terrabacteria group	Cyanobacteria/Melainabacteria group	Cyanobacteria	unclassified Cyanobacteria	unclassified Cyanobacteria (miscellaneous)	Cyanobacteria bacterium 13_1_20CM_4_61_6
12	root	cellular organisms	Bacteria	Terrabacteria group	Cyanobacteria/Melainabacteria group	Cyanobacteria	Oscillatoriophycideae	Oscillatoriales	unclassified Oscillatoriales	unclassified Oscillatoriales (miscellaneous)	Oscillatoriales cyanobacterium USR001
12	root	cellular organisms	Bacteria	Terrabacteria group	Cyanobacteria/Melainabacteria group	Cyanobacteria	Oscillatoriophycideae	Chroococcales	Microcystaceae	Microcystis	Microcystis aeruginosa
12	root	cellular organisms	Bacteria	Terrabacteria group	Cyanobacteria/Melainabacteria group	Cyanobacteria	Nostocales	Nostocaceae	Nostoc	Nostoc calcicola
12	root	cellular organisms	Bacteria	Terrabacteria group	Chloroflexi	unclassified Chloroflexi	unclassified Chloroflexi (miscellaneous)	Chloroflexi bacterium RBG_16_54_18
12	root	cellular organisms	Bacteria	Terrabacteria group	Chloroflexi	unclassified Chloroflexi	unclassified Chloroflexi (miscellaneous)	Chloroflexi bacterium GWB2_54_36
12	root	cellular organisms	Bacteria	Terrabacteria group	Chloroflexi	Anaerolineae	unclassified Anaerolineae	Anaerolineae bacterium SM23_84
12	root	cellular organisms	Bacteria	Terrabacteria group	Chloroflexi	Anaerolineae	unclassified Anaerolineae	Anaerolineae bacterium CG2_30_58_95
12	root	cellular organisms	Bacteria	Terrabacteria group	Armatimonadetes	unclassified Armatimonadetes	Armatimonadetes bacterium 55-13
12	root	cellular organisms	Bacteria	Terrabacteria group	Actinobacteria	Thermoleophilia	Solirubrobacterales	Conexibacteraceae	Conexibacter	Conexibacter woesei
12	root	cellular organisms	Bacteria	Terrabacteria group	Actinobacteria	Actinobacteria	Pseudonocardiales	Pseudonocardiaceae
12	root	cellular organisms	Bacteria	Terrabacteria group	Actinobacteria	Acidimicrobiia	Acidimicrobiales	Acidimicrobiaceae	Acidithrix	Acidithrix ferrooxidans
12	root	cellular organisms	Bacteria	Proteobacteria	delta/epsilon subdivisions	Deltaproteobacteria	unclassified Deltaproteobacteria	unclassified Deltaproteobacteria (miscellaneous)	Deltaproteobacteria bacterium RBG_13_65_10
12	root	cellular organisms	Bacteria	Proteobacteria	delta/epsilon subdivisions	Deltaproteobacteria	Myxococcales	unclassified Myxococcales	unclassified Myxococcales (miscellaneous)	Myxococcales bacterium SG8_38
12	root	cellular organisms	Bacteria	Proteobacteria	delta/epsilon subdivisions	Deltaproteobacteria	Myxococcales	Cystobacterineae	Archangiaceae	Cystobacter	Cystobacter ferrugineus
12	root	cellular organisms	Bacteria	Proteobacteria	Gammaproteobacteria	Xanthomonadales	Xanthomonadaceae
12	root	cellular organisms	Bacteria	Proteobacteria	Gammaproteobacteria	Pseudomonadales	Pseudomonadaceae	Pseudomonas	Pseudomonas aeruginosa group	Pseudomonas aeruginosa
12	root	cellular organisms	Bacteria	Proteobacteria	Gammaproteobacteria	Oceanospirillales	Alcanivoracaceae	Alcanivorax
12	root	cellular organisms	Bacteria	Proteobacteria	Gammaproteobacteria	Methylococcales	Methylococcaceae	unclassified Methylococcaceae	Methylococcaceae bacterium 73a
12	root	cellular organisms	Bacteria	Proteobacteria	Betaproteobacteria	unclassified Betaproteobacteria	unclassified Betaproteobacteria (miscellaneous)	Betaproteobacteria bacterium RIFCSPLOWO2_02_FULL_66_14
12	root	cellular organisms	Bacteria	Proteobacteria	Betaproteobacteria	unclassified Betaproteobacteria	unclassified Betaproteobacteria (miscellaneous)	Betaproteobacteria bacterium RIFCSPLOWO2_02_67_12
12	root	cellular organisms	Bacteria	Proteobacteria	Betaproteobacteria	Rhodocyclales	Rhodocyclaceae	Uliginosibacterium	Uliginosibacterium gangwonense
12	root	cellular organisms	Bacteria	Proteobacteria	Betaproteobacteria	Nitrosomonadales	Nitrosomonadaceae	Nitrosospira	Nitrosospira multiformis
12	root	cellular organisms	Bacteria	Proteobacteria	Betaproteobacteria	Burkholderiales	unclassified Burkholderiales	Burkholderiales Genera incertae sedis	Rubrivivax	Rubrivivax sp. SCN 70-15
12	root	cellular organisms	Bacteria	Proteobacteria	Betaproteobacteria	Burkholderiales	Comamonadaceae	Variovorax	Variovorax sp. CF079
12	root	cellular organisms	Bacteria	Proteobacteria	Betaproteobacteria	Burkholderiales	Comamonadaceae	Curvibacter
12	root	cellular organisms	Bacteria	Proteobacteria	Alphaproteobacteria	unclassified Alphaproteobacteria	unclassified Alphaproteobacteria (miscellaneous)	Alphaproteobacteria bacterium BRH_c36
12	root	cellular organisms	Bacteria	Proteobacteria	Alphaproteobacteria	Rhodospirillales	Rhodospirillaceae	Niveispirillum	Niveispirillum irakense
12	root	cellular organisms	Bacteria	Proteobacteria	Alphaproteobacteria	Rhodospirillales	Rhodospirillaceae	Nisaea	Nisaea denitrificans
12	root	cellular organisms	Bacteria	Proteobacteria	Alphaproteobacteria	Rhodospirillales	Acetobacteraceae
12	root	cellular organisms	Bacteria	Proteobacteria	Alphaproteobacteria	Rhizobiales	Methylocystaceae	Methylopila	Methylopila sp. 73B
12	root	cellular organisms	Bacteria	PVC group	Planctomycetes	unclassified Planctomycetes	Planctomycetes bacterium RBG_16_59_8
12	root	cellular organisms	Bacteria	PVC group	Planctomycetes	Phycisphaerae	unclassified Phycisphaerae	Phycisphaerae bacterium ST-NAGAB-D1
12	root	cellular organisms	Bacteria	PVC group	Planctomycetes	Phycisphaerae	unclassified Phycisphaerae	Phycisphaerae bacterium SM23_30
12	root	cellular organisms	Bacteria	PVC group	Chlamydiae	Chlamydiia	Parachlamydiales	Parachlamydiaceae	Parachlamydia	Parachlamydia sp. C2
12	root	cellular organisms	Bacteria	PVC group	Candidatus Omnitrophica	unclassified Candidatus Omnitrophica	Omnitrophica WOR_2 bacterium GWA2_47_8
12	root	cellular organisms	Bacteria	FCB group	Gemmatimonadetes	unclassified Gemmatimonadetes	Gemmatimonadetes bacterium RIFCSPLOWO2_12_FULL_68_9
12	root	cellular organisms	Bacteria	FCB group	Bacteroidetes/Chlorobi group	Bacteroidetes	unclassified Bacteroidetes	unclassified Bacteroidetes (miscellaneous)	Bacteroidetes bacterium GWF2_41_31
12	root	cellular organisms	Bacteria	FCB group	Bacteroidetes/Chlorobi group	Bacteroidetes	Sphingobacteriia	Sphingobacteriales	Sphingobacteriaceae	Mucilaginibacter	Mucilaginibacter pedocola
12	root	cellular organisms	Bacteria	FCB group	Bacteroidetes/Chlorobi group	Bacteroidetes	Cytophagia	Cytophagales	Cyclobacteriaceae	Algoriphagus
12	root	cellular organisms	Bacteria	FCB group	Bacteroidetes/Chlorobi group	Bacteroidetes	Chitinophagia	Chitinophagales	Chitinophagaceae	Niabella	Niabella drilacis
12	root	cellular organisms	Bacteria	FCB group	Bacteroidetes/Chlorobi group	Bacteroidetes	Chitinophagia	Chitinophagales	Chitinophagaceae	Arachidicoccus	Arachidicoccus sp. BS20
12	root	cellular organisms	Bacteria	Acidobacteria	unclassified Acidobacteria	unclassified Acidobacteria (miscellaneous)	Acidobacteria bacterium RIFCSPLOWO2_02_FULL_64_15
12	root	cellular organisms	Bacteria	Acidobacteria	unclassified Acidobacteria	unclassified Acidobacteria (miscellaneous)	Acidobacteria bacterium RIFCSPLOWO2_02_FULL_59_13
12	root	cellular organisms	Bacteria	Acidobacteria	Acidobacteriia	Acidobacteriales	Acidobacteriaceae	Bryocella	Bryocella elongata
11	root	cellular organisms	Eukaryota	Viridiplantae	Chlorophyta	Trebouxiophyceae	Trebouxiophyceae incertae sedis	Coccomyxaceae	Coccomyxa	Coccomyxa subellipsoidea	Coccomyxa subellipsoidea C-169
11	root	cellular organisms	Eukaryota	Opisthokonta	Fungi	Dikarya	Basidiomycota	Agaricomycotina	Agaricomycetes	Agaricomycetidae	Agaricales	Strophariaceae	Galerina	Galerina marginata	Galerina marginata CBS 339.88
11	root	cellular organisms	Bacteria	unclassified Bacteria	unclassified Bacteria (miscellaneous)	bacterium SCGC AG-212-C10
11	root	cellular organisms	Bacteria	unclassified Bacteria	Bacteria candidate phyla	Patescibacteria group	Parcubacteria group	Candidatus Magasanikbacteria
11	root	cellular organisms	Bacteria	unclassified Bacteria	Bacteria candidate phyla	Candidatus Aminicenantes	unclassified Aminicenantes	Candidatus Aminicenantes bacterium RBG_16_63_16
11	root	cellular organisms	Bacteria	Terrabacteria group	Chloroflexi	unclassified Chloroflexi	unclassified Chloroflexi (miscellaneous)	Chloroflexi bacterium RBG_19FT_COMBO_62_14
11	root	cellular organisms	Bacteria	Terrabacteria group	Chloroflexi	unclassified Chloroflexi	unclassified Chloroflexi (miscellaneous)	Chloroflexi bacterium RBG_16_52_11
11	root	cellular organisms	Bacteria	Terrabacteria group	Armatimonadetes	unclassified Armatimonadetes	Armatimonadetes bacterium OLB18
11	root	cellular organisms	Bacteria	Terrabacteria group	Armatimonadetes	unclassified Armatimonadetes	Armatimonadetes bacterium CG2_30_66_41
11	root	cellular organisms	Bacteria	Terrabacteria group	Actinobacteria	unclassified Actinobacteria	Actinobacteria bacterium RBG_16_68_12
11	root	cellular organisms	Bacteria	Proteobacteria	unclassified Proteobacteria	unclassified Proteobacteria (miscellaneous)	Proteobacteria bacterium SG_bin9
11	root	cellular organisms	Bacteria	Proteobacteria	delta/epsilon subdivisions	Deltaproteobacteria	unclassified Deltaproteobacteria	unclassified Deltaproteobacteria (miscellaneous)	Deltaproteobacteria bacterium 13_1_40CM_3_71_4
11	root	cellular organisms	Bacteria	Proteobacteria	delta/epsilon subdivisions	Deltaproteobacteria	Syntrophobacterales	Syntrophaceae	Desulfomonile	Desulfomonile tiedjei
11	root	cellular organisms	Bacteria	Proteobacteria	delta/epsilon subdivisions	Deltaproteobacteria	Myxococcales	Cystobacterineae	Myxococcaceae	Myxococcus	Myxococcus hansupus
11	root	cellular organisms	Bacteria	Proteobacteria	delta/epsilon subdivisions	Deltaproteobacteria	Myxococcales	Cystobacterineae	Archangiaceae	Archangium	Archangium gephyra
11	root	cellular organisms	Bacteria	Proteobacteria	delta/epsilon subdivisions	Deltaproteobacteria	Desulfuromonadales	Geobacteraceae	Geobacter	Geobacter uraniireducens
11	root	cellular organisms	Bacteria	Proteobacteria	delta/epsilon subdivisions	Deltaproteobacteria	Bdellovibrionales	Pseudobacteriovoracaceae	Pseudobacteriovorax	Pseudobacteriovorax antillogorgiicola
11	root	cellular organisms	Bacteria	Proteobacteria	Gammaproteobacteria	unclassified Gammaproteobacteria	Competibacteraceae	Candidatus Contendobacter	Candidatus Contendobacter odensis
11	root	cellular organisms	Bacteria	Proteobacteria	Gammaproteobacteria	Xanthomonadales	Xanthomonadaceae	Lysobacter
11	root	cellular organisms	Bacteria	Proteobacteria	Gammaproteobacteria	Xanthomonadales	Xanthomonadaceae	Arenimonas	Arenimonas oryziterrae
11	root	cellular organisms	Bacteria	Proteobacteria	Gammaproteobacteria	Xanthomonadales	Rhodanobacteraceae	Dokdonella	Dokdonella koreensis
11	root	cellular organisms	Bacteria	Proteobacteria	Gammaproteobacteria	Vibrionales	Vibrionaceae	Vibrio
11	root	cellular organisms	Bacteria	Proteobacteria	Gammaproteobacteria	Pseudomonadales	Pseudomonadaceae	Pseudomonas	Pseudomonas fluorescens group	Pseudomonas fluorescens
11	root	cellular organisms	Bacteria	Proteobacteria	Gammaproteobacteria	Oceanospirillales	Halomonadaceae	Halomonas
11	root	cellular organisms	Bacteria	Proteobacteria	Gammaproteobacteria	Methylococcales	Methylococcaceae	Methylocaldum	Methylocaldum sp. 175
11	root	cellular organisms	Bacteria	Proteobacteria	Gammaproteobacteria	Enterobacterales
11	root	cellular organisms	Bacteria	Proteobacteria	Betaproteobacteria	unclassified Betaproteobacteria	unclassified Betaproteobacteria (miscellaneous)	Betaproteobacteria bacterium RIFCSPLOWO2_02_FULL_64_12
11	root	cellular organisms	Bacteria	Proteobacteria	Betaproteobacteria	Rhodocyclales	Rhodocyclaceae	Azoarcus
11	root	cellular organisms	Bacteria	Proteobacteria	Betaproteobacteria	Hydrogenophilales	Hydrogenophilaceae	Thiobacillus	Thiobacillus denitrificans
11	root	cellular organisms	Bacteria	Proteobacteria	Betaproteobacteria	Burkholderiales	unclassified Burkholderiales	Burkholderiales Genera incertae sedis	Rubrivivax	Rubrivivax sp. SCN 71-131
11	root	cellular organisms	Bacteria	Proteobacteria	Betaproteobacteria	Burkholderiales	Oxalobacteraceae	Massilia	Massilia namucuonensis
11	root	cellular organisms	Bacteria	Proteobacteria	Betaproteobacteria	Burkholderiales	Comamonadaceae	Variovorax	Variovorax sp. HW608
11	root	cellular organisms	Bacteria	Proteobacteria	Betaproteobacteria	Burkholderiales	Comamonadaceae	Caenimonas	Caenimonas sp. SL110
11	root	cellular organisms	Bacteria	Proteobacteria	Betaproteobacteria	Burkholderiales	Burkholderiaceae	Burkholderia	pseudomallei group	Burkholderia pseudomallei
11	root	cellular organisms	Bacteria	Proteobacteria	Alphaproteobacteria	Rhodospirillales	unclassified Rhodospirillales	unclassified Rhodospirillales (miscellaneous)	Rhodospirillales bacterium RIFCSPLOWO2_12_FULL_67_15
11	root	cellular organisms	Bacteria	Proteobacteria	Alphaproteobacteria	Rhodospirillales	unclassified Rhodospirillales	unclassified Rhodospirillales (miscellaneous)	Rhodospirillales bacterium 70-18
11	root	cellular organisms	Bacteria	Proteobacteria	Alphaproteobacteria	Rhodospirillales	unclassified Rhodospirillales	unclassified Rhodospirillales (miscellaneous)
11	root	cellular organisms	Bacteria	Proteobacteria	Alphaproteobacteria	Rhodospirillales	Rhodospirillaceae	Thalassobaculum
11	root	cellular organisms	Bacteria	Proteobacteria	Alphaproteobacteria	Rhodospirillales	Rhodospirillaceae	Oceanibaculum	Oceanibaculum pacificum
11	root	cellular organisms	Bacteria	Proteobacteria	Alphaproteobacteria	Rhodospirillales	Acetobacteraceae	Rubritepida	Rubritepida flocculans
11	root	cellular organisms	Bacteria	Proteobacteria	Alphaproteobacteria	Rhodobacterales	Rhodobacteraceae	Stappia	Stappia indica
11	root	cellular organisms	Bacteria	Proteobacteria	Alphaproteobacteria	Rhizobiales	Methylocystaceae	Methylocystis	Methylocystis sp. ATCC 49242
11	root	cellular organisms	Bacteria	Proteobacteria	Alphaproteobacteria	Rhizobiales	Bradyrhizobiaceae	Salinarimonas	Salinarimonas rosea
11	root	cellular organisms	Bacteria	Proteobacteria	Alphaproteobacteria	Rhizobiales	Bradyrhizobiaceae	Bradyrhizobium	Bradyrhizobium sp. URHA0002
11	root	cellular organisms	Bacteria	Proteobacteria	Alphaproteobacteria	Rhizobiales	Bradyrhizobiaceae	Bradyrhizobium	Bradyrhizobium sp. Ec3.3
11	root	cellular organisms	Bacteria	Proteobacteria	Alphaproteobacteria	Rhizobiales	Bradyrhizobiaceae	Bradyrhizobium	Bradyrhizobium icense
11	root	cellular organisms	Bacteria	Proteobacteria	Alphaproteobacteria	Rhizobiales	Bradyrhizobiaceae	Afipia
11	root	cellular organisms	Bacteria	Proteobacteria	Alphaproteobacteria	Caulobacterales	Caulobacteraceae	Asticcacaulis
11	root	cellular organisms	Bacteria	PVC group	Verrucomicrobia	unclassified Verrucomicrobia	unclassified Verrucomicrobia (miscellaneous)	Verrucomicrobia bacterium 61-8
11	root	cellular organisms	Bacteria	PVC group	Verrucomicrobia	Spartobacteria	Terrimicrobium	Terrimicrobium sacchariphilum
11	root	cellular organisms	Bacteria	PVC group	Verrucomicrobia	Opitutae	Opitutales	Opitutaceae	unclassified Opitutaceae	Opitutaceae bacterium TAV1
11	root	cellular organisms	Bacteria	PVC group	Planctomycetes	Planctomycetia	Planctomycetales	Planctomycetaceae	Planctomyces	Planctomyces sp. SCGC AG-212-M04
11	root	cellular organisms	Bacteria	PVC group	Planctomycetes	Planctomycetia	Planctomycetales	Gemmataceae	Gemmata
11	root	cellular organisms	Bacteria	FCB group	Gemmatimonadetes	unclassified Gemmatimonadetes	Gemmatimonadetes bacterium GWC2_71_10
11	root	cellular organisms	Bacteria	FCB group	Gemmatimonadetes	unclassified Gemmatimonadetes	Gemmatimonadetes bacterium 13_1_40CM_66_11
11	root	cellular organisms	Bacteria	FCB group	Gemmatimonadetes	Gemmatimonadetes	Gemmatimonadales	Gemmatimonadaceae	Gemmatimonas	Gemmatimonas sp. SG8_23
11	root	cellular organisms	Bacteria	FCB group	Bacteroidetes/Chlorobi group	unclassified Bacteroidetes/Chlorobi group	bacterium 336/3
11	root	cellular organisms	Bacteria	FCB group	Bacteroidetes/Chlorobi group	Chlorobi	unclassified Chlorobi	Chlorobi bacterium OLB7
11	root	cellular organisms	Bacteria	FCB group	Bacteroidetes/Chlorobi group	Bacteroidetes	Sphingobacteriia	Sphingobacteriales	Sphingobacteriaceae	Sphingobacterium
11	root	cellular organisms	Bacteria	FCB group	Bacteroidetes/Chlorobi group	Bacteroidetes	Sphingobacteriia	Sphingobacteriales	Sphingobacteriaceae	Mucilaginibacter	Mucilaginibacter sp. OK098
11	root	cellular organisms	Bacteria	FCB group	Bacteroidetes/Chlorobi group	Bacteroidetes	Sphingobacteriia	Sphingobacteriales	Sphingobacteriaceae	Mucilaginibacter	Mucilaginibacter gotjawali
11	root	cellular organisms	Bacteria	FCB group	Bacteroidetes/Chlorobi group	Bacteroidetes	Saprospiria	Saprospirales	Haliscomenobacteraceae	Phaeodactylibacter	Phaeodactylibacter xiamenensis
11	root	cellular organisms	Bacteria	FCB group	Bacteroidetes/Chlorobi group	Bacteroidetes	Flavobacteriia	Flavobacteriales	Crocinitomicaceae	Fluviicola
11	root	cellular organisms	Bacteria	FCB group	Bacteroidetes/Chlorobi group	Bacteroidetes	Cytophagia	Cytophagales	Cytophagaceae	Flexibacter	Flexibacter flexilis	Flexibacter flexilis DSM 6793
11	root	cellular organisms	Bacteria	FCB group	Bacteroidetes/Chlorobi group	Bacteroidetes	Chitinophagia	Chitinophagales	Chitinophagaceae	Niabella
11	root	cellular organisms	Bacteria	FCB group	Bacteroidetes/Chlorobi group	Bacteroidetes	Chitinophagia	Chitinophagales	Chitinophagaceae	Chitinophaga	[Flexibacter] sp. ATCC 35208
11	root	cellular organisms	Bacteria	Acidobacteria	unclassified Acidobacteria	unclassified Acidobacteria (miscellaneous)	Acidobacteria bacterium 13_1_40CM_4_65_8
11	root	cellular organisms	Bacteria	Acidobacteria	Acidobacteriia	Acidobacteriales	Acidobacteriaceae	Terriglobus
10	root	cellular organisms	Eukaryota	Viridiplantae	Chlorophyta	Chlorophyceae	Sphaeropleales	Selenastraceae	Monoraphidium	Monoraphidium neglectum
10	root	cellular organisms	Eukaryota	Stramenopiles	PX clade	Phaeophyceae	Ectocarpales	Ectocarpaceae	Ectocarpus	Ectocarpus siliculosus
10	root	cellular organisms	Eukaryota	Stramenopiles	Bacillariophyta	Bacillariophyceae	Bacillariophycidae	Naviculales	Phaeodactylaceae	Phaeodactylum	Phaeodactylum tricornutum	Phaeodactylum tricornutum CCAP 1055/1
10	root	cellular organisms	Eukaryota	Rhizaria	Foraminifera	Monothalamids	Reticulomyxidae	Reticulomyxa	Reticulomyxa filosa
10	root	cellular organisms	Eukaryota	Opisthokonta	Choanoflagellida	Craspedida	Salpingoecidae	Salpingoeca	Salpingoeca rosetta
10	root	cellular organisms	Bacteria	unclassified Bacteria	unclassified Bacteria (miscellaneous)	bacterium A52C2
10	root	cellular organisms	Bacteria	unclassified Bacteria	Bacteria candidate phyla	candidate division WOR-1
10	root	cellular organisms	Bacteria	unclassified Bacteria	Bacteria candidate phyla	Patescibacteria group	Parcubacteria group	Candidatus Taylorbacteria
10	root	cellular organisms	Bacteria	unclassified Bacteria	Bacteria candidate phyla	Patescibacteria group	Parcubacteria group	Candidatus Adlerbacteria
10	root	cellular organisms	Bacteria	unclassified Bacteria	Bacteria candidate phyla	Candidatus Saccharibacteria	unclassified Saccharibacteria
10	root	cellular organisms	Bacteria	Terrabacteria group	Firmicutes	Clostridia	Clostridiales	Clostridiaceae	Clostridium
10	root	cellular organisms	Bacteria	Terrabacteria group	Deinococcus-Thermus	Deinococci	Deinococcales	Trueperaceae	Truepera	Truepera radiovictrix
10	root	cellular organisms	Bacteria	Terrabacteria group	Cyanobacteria/Melainabacteria group	Cyanobacteria	Oscillatoriophycideae	Oscillatoriales	Cyanothecaceae	Cyanothece	Cyanothece sp. PCC 7425
10	root	cellular organisms	Bacteria	Terrabacteria group	Chloroflexi	unclassified Chloroflexi	unclassified Chloroflexi (miscellaneous)	Chloroflexi bacterium RBG_16_56_8
10	root	cellular organisms	Bacteria	Terrabacteria group	Chloroflexi	unclassified Chloroflexi	unclassified Chloroflexi (miscellaneous)	Chloroflexi bacterium RBG_16_48_8
10	root	cellular organisms	Bacteria	Terrabacteria group	Chloroflexi	Thermomicrobia	Sphaerobacteridae	Sphaerobacterales	Sphaerobacterineae	Sphaerobacteraceae	Sphaerobacter	Sphaerobacter thermophilus
10	root	cellular organisms	Bacteria	Terrabacteria group	Chloroflexi	Thermomicrobia	Sphaerobacteridae	Sphaerobacterales	Sphaerobacterineae	Sphaerobacteraceae	Nitrolancea	Nitrolancea hollandica
10	root	cellular organisms	Bacteria	Terrabacteria group	Chloroflexi	Anaerolineae	Anaerolineales	Anaerolineaceae	Longilinea	Longilinea arvoryzae
10	root	cellular organisms	Bacteria	Terrabacteria group	Chloroflexi	Anaerolineae	Anaerolineales	Anaerolineaceae	Bellilinea	Bellilinea caldifistulae
10	root	cellular organisms	Bacteria	Terrabacteria group	Armatimonadetes	unclassified Armatimonadetes	Armatimonadetes bacterium 13_1_40CM_3_65_7
10	root	cellular organisms	Bacteria	Terrabacteria group	Actinobacteria	Actinobacteria	unclassified Actinobacteria (class)	unclassified Actinobacteria (class) (miscellaneous)	marine actinobacterium MedAcidi-G3
10	root	cellular organisms	Bacteria	Terrabacteria group	Actinobacteria	Actinobacteria	unclassified Actinobacteria (class)	unclassified Actinobacteria (class) (miscellaneous)	Actinobacteria bacterium IMCC26207
10	root	cellular organisms	Bacteria	Terrabacteria group	Actinobacteria	Actinobacteria	Micrococcales	Micrococcaceae	Arthrobacter
10	root	cellular organisms	Bacteria	Terrabacteria group	Actinobacteria	Actinobacteria	Micrococcales	Microbacteriaceae	Microbacterium
10	root	cellular organisms	Bacteria	Terrabacteria group	Actinobacteria	Actinobacteria	Micrococcales	Microbacteriaceae
10	root	cellular organisms	Bacteria	Terrabacteria group	Actinobacteria	Actinobacteria	Frankiales	Cryptosporangiaceae	Cryptosporangium	Cryptosporangium arvum
10	root	cellular organisms	Bacteria	Terrabacteria group	Actinobacteria	Actinobacteria	Corynebacteriales
10	root	cellular organisms	Bacteria	Spirochaetes	unclassified Spirochaetes
10	root	cellular organisms	Bacteria	Proteobacteria	unclassified Proteobacteria	unclassified Proteobacteria (miscellaneous)	Proteobacteria bacterium SG_bin7
10	root	cellular organisms	Bacteria	Proteobacteria	delta/epsilon subdivisions	Deltaproteobacteria	unclassified Deltaproteobacteria	unclassified Deltaproteobacteria (miscellaneous)	Deltaproteobacteria bacterium SM23_61
10	root	cellular organisms	Bacteria	Proteobacteria	Gammaproteobacteria	unclassified Gammaproteobacteria	sulfur-oxidizing symbionts
10	root	cellular organisms	Bacteria	Proteobacteria	Gammaproteobacteria	Xanthomonadales	Xanthomonadaceae	Xanthomonas
10	root	cellular organisms	Bacteria	Proteobacteria	Gammaproteobacteria	Thiotrichales	Thiotrichaceae	Thiomargarita	Candidatus Thiomargarita nelsonii
10	root	cellular organisms	Bacteria	Proteobacteria	Gammaproteobacteria	Alteromonadales	Pseudoalteromonadaceae	Pseudoalteromonas
10	root	cellular organisms	Bacteria	Proteobacteria	Candidatus Muproteobacteria	Candidatus Muproteobacteria bacterium RBG_16_60_9
10	root	cellular organisms	Bacteria	Proteobacteria	Candidatus Lambdaproteobacteria
10	root	cellular organisms	Bacteria	Proteobacteria	Betaproteobacteria	Rhodocyclales	Rhodocyclaceae	Thauera
10	root	cellular organisms	Bacteria	Proteobacteria	Betaproteobacteria	Rhodocyclales	Rhodocyclaceae	Propionivibrio	Candidatus Propionivibrio aalborgensis
10	root	cellular organisms	Bacteria	Proteobacteria	Betaproteobacteria	Rhodocyclales	Rhodocyclaceae	Methyloversatilis	Methyloversatilis sp. RAC08
10	root	cellular organisms	Bacteria	Proteobacteria	Betaproteobacteria	Rhodocyclales	Rhodocyclaceae	Azoarcus	Azoarcus sp. KH32C
10	root	cellular organisms	Bacteria	Proteobacteria	Betaproteobacteria	Gallionellales	unclassified Gallionellales
10	root	cellular organisms	Bacteria	Proteobacteria	Betaproteobacteria	Gallionellales	Gallionellaceae	Gallionella	Candidatus Gallionella acididurans
10	root	cellular organisms	Bacteria	Proteobacteria	Betaproteobacteria	Burkholderiales	unclassified Burkholderiales	Burkholderiales Genera incertae sedis	Rhizobacter	Rhizobacter sp. Root1221
10	root	cellular organisms	Bacteria	Proteobacteria	Betaproteobacteria	Burkholderiales	Oxalobacteraceae	Herbaspirillum
10	root	cellular organisms	Bacteria	Proteobacteria	Betaproteobacteria	Burkholderiales	Comamonadaceae	Variovorax	Variovorax sp. URHB0020
10	root	cellular organisms	Bacteria	Proteobacteria	Betaproteobacteria	Burkholderiales	Comamonadaceae	Rhodoferax	Rhodoferax sp. DCY110
10	root	cellular organisms	Bacteria	Proteobacteria	Betaproteobacteria	Burkholderiales	Alcaligenaceae	Azohydromonas	Azohydromonas lata
10	root	cellular organisms	Bacteria	Proteobacteria	Alphaproteobacteria	unclassified Alphaproteobacteria	unclassified Alphaproteobacteria (miscellaneous)	alpha proteobacterium AAP81b
10	root	cellular organisms	Bacteria	Proteobacteria	Alphaproteobacteria	Rhodospirillales	Rhodospirillaceae	Rhodocista	Rhodocista sp. MIMtkB3
10	root	cellular organisms	Bacteria	Proteobacteria	Alphaproteobacteria	Rhodospirillales	Rhodospirillaceae	Oceanibaculum	Oceanibaculum indicum
10	root	cellular organisms	Bacteria	Proteobacteria	Alphaproteobacteria	Rhodospirillales	Rhodospirillaceae	Magnetospirillum	Magnetospirillum marisnigri
10	root	cellular organisms	Bacteria	Proteobacteria	Alphaproteobacteria	Rhodospirillales	Acetobacteraceae	Roseomonas	Roseomonas rosea
10	root	cellular organisms	Bacteria	Proteobacteria	Alphaproteobacteria	Rhodospirillales	Acetobacteraceae	Roseomonas	Roseomonas aerilata
10	root	cellular organisms	Bacteria	Proteobacteria	Alphaproteobacteria	Rhodospirillales	Acetobacteraceae	Acidisphaera	Acidisphaera rubrifaciens
10	root	cellular organisms	Bacteria	Proteobacteria	Alphaproteobacteria	Rhizobiales	Rhodobiaceae	Lutibaculum	Lutibaculum baratangense
10	root	cellular organisms	Bacteria	Proteobacteria	Alphaproteobacteria	Rhizobiales	Phyllobacteriaceae	Mesorhizobium	Mesorhizobium sp. F7
10	root	cellular organisms	Bacteria	Proteobacteria	Alphaproteobacteria	Rhizobiales	Phyllobacteriaceae
10	root	cellular organisms	Bacteria	Proteobacteria	Alphaproteobacteria	Rhizobiales	Methylocystaceae	Methylopila	Methylopila sp. M107
10	root	cellular organisms	Bacteria	Proteobacteria	Alphaproteobacteria	Rhizobiales	Methylocystaceae	Methylocystis	Methylocystis parvus
10	root	cellular organisms	Bacteria	Proteobacteria	Alphaproteobacteria	Rhizobiales	Bradyrhizobiaceae	Bradyrhizobium	Bradyrhizobium sp. URHD0069
10	root	cellular organisms	Bacteria	Proteobacteria	Alphaproteobacteria	Rhizobiales	Bradyrhizobiaceae	Bradyrhizobium	Bradyrhizobium sp. STM 3843
10	root	cellular organisms	Bacteria	Proteobacteria	Alphaproteobacteria	Rhizobiales	Beijerinckiaceae	Methylocapsa	Methylocapsa palsarum
10	root	cellular organisms	Bacteria	Proteobacteria	Alphaproteobacteria	Caulobacterales	Caulobacteraceae	Phenylobacterium	Phenylobacterium zucineum
10	root	cellular organisms	Bacteria	PVC group	Planctomycetes	unclassified Planctomycetes	Planctomycetes bacterium RBG_16_55_9
10	root	cellular organisms	Bacteria	PVC group	Planctomycetes	unclassified Planctomycetes	Planctomycetes bacterium RBG_16_43_13
10	root	cellular organisms	Bacteria	PVC group	Planctomycetes	Phycisphaerae	unclassified Phycisphaerae	Phycisphaerae bacterium SM23_33
10	root	cellular organisms	Bacteria	PVC group	Planctomycetes	Phycisphaerae	unclassified Phycisphaerae	Phycisphaerae bacterium SG8_4
10	root	cellular organisms	Bacteria	PVC group	Lentisphaerae	unclassified Lentisphaerae	unclassified Lentisphaerae (miscellaneous)	Lentisphaerae bacterium GWF2_49_21
10	root	cellular organisms	Bacteria	PVC group	Candidatus Omnitrophica	unclassified Candidatus Omnitrophica	Omnitrophica WOR_2 bacterium RIFCSPHIGHO2_02_FULL_52_10
10	root	cellular organisms	Bacteria	PVC group	Candidatus Omnitrophica	unclassified Candidatus Omnitrophica	Candidatus Omnitrophica bacterium CG1_02_46_14
10	root	cellular organisms	Bacteria	Nitrospirae	unclassified Nitrospirae	Nitrospirae bacterium RBG_16_64_22
10	root	cellular organisms	Bacteria	FCB group	candidate division Zixibacteria	candidate division Zixibacteria bacterium RBG_16_53_22
10	root	cellular organisms	Bacteria	FCB group	Gemmatimonadetes	unclassified Gemmatimonadetes	Gemmatimonadetes bacterium RBG_16_66_8
10	root	cellular organisms	Bacteria	FCB group	Candidatus Latescibacteria	unclassified Candidatus Latescibacteria	Latescibacteria bacterium DG_63
10	root	cellular organisms	Bacteria	FCB group	Bacteroidetes/Chlorobi group	Bacteroidetes	Sphingobacteriia	Sphingobacteriales	Sphingobacteriaceae	Mucilaginibacter	Mucilaginibacter polytrichastri
10	root	cellular organisms	Bacteria	FCB group	Bacteroidetes/Chlorobi group	Bacteroidetes	Cytophagia	Cytophagales	Hymenobacteraceae	Hymenobacter	Hymenobacter sp. PAMC 26554
10	root	cellular organisms	Bacteria	FCB group	Bacteroidetes/Chlorobi group	Bacteroidetes	Cytophagia	Cytophagales	Cytophagaceae	Spirosoma	Spirosoma radiotolerans
10	root	cellular organisms	Bacteria	FCB group	Bacteroidetes/Chlorobi group	Bacteroidetes	Cytophagia	Cytophagales	Cytophagaceae	Runella	Runella limosa
10	root	cellular organisms	Bacteria	FCB group	Bacteroidetes/Chlorobi group	Bacteroidetes	Cytophagia	Cytophagales	Cytophagaceae	Emticicia
10	root	cellular organisms	Bacteria	FCB group	Bacteroidetes/Chlorobi group	Bacteroidetes	Cytophagia	Cytophagales	Cytophagaceae	Cytophaga	Cytophaga hutchinsonii
10	root	cellular organisms	Bacteria	FCB group	Bacteroidetes/Chlorobi group	Bacteroidetes	Cytophagia	Cytophagales	Cytophagaceae	Arsenicibacter	Arsenicibacter rosenii
10	root	cellular organisms	Bacteria	FCB group	Bacteroidetes/Chlorobi group	Bacteroidetes	Cytophagia	Cytophagales	Cyclobacteriaceae	Algoriphagus	Algoriphagus sp. A40
10	root	cellular organisms	Bacteria	FCB group	Bacteroidetes/Chlorobi group	Bacteroidetes	Chitinophagia	Chitinophagales	Chitinophagaceae	Niabella	Niabella aurantiaca
10	root	cellular organisms	Bacteria	Elusimicrobia	unclassified Elusimicrobia	Elusimicrobia bacterium GWA2_69_24
10	root	cellular organisms	Bacteria	Acidobacteria	unclassified Acidobacteria	unclassified Acidobacteria (miscellaneous)	Acidobacteria bacterium SCGC AG-212-P17
10	root	cellular organisms	Bacteria	Acidobacteria	unclassified Acidobacteria	unclassified Acidobacteria (miscellaneous)	Acidobacteria bacterium RIFCSPLOWO2_12_FULL_66_21
10	root	cellular organisms	Bacteria	Acidobacteria	unclassified Acidobacteria	unclassified Acidobacteria (miscellaneous)	Acidobacteria bacterium RIFCSPLOWO2_12_FULL_59_11
10	root	cellular organisms	Bacteria	Acidobacteria	unclassified Acidobacteria	unclassified Acidobacteria (miscellaneous)	Acidobacteria bacterium RBG_16_68_9
10	root	cellular organisms	Bacteria	Acidobacteria	unclassified Acidobacteria	unclassified Acidobacteria (miscellaneous)	Acidobacteria bacterium 13_2_20CM_57_17
10	root	cellular organisms	Bacteria	Acidobacteria	Acidobacteriia	Acidobacteriales	unclassified Acidobacteriales	Acidobacteriales bacterium 59-55
9	root	cellular organisms	Eukaryota	Amoebozoa	Discosea	Longamoebia	Centramoebida	Acanthamoebidae	Acanthamoeba	Acanthamoeba castellanii	Acanthamoeba castellanii str. Neff
9	root	cellular organisms	Bacteria	unclassified Bacteria	unclassified Bacteria (miscellaneous)	bacterium SCN 62-11
9	root	cellular organisms	Bacteria	unclassified Bacteria	Candidatus Moduliflexus	Candidatus Moduliflexus flocculans
9	root	cellular organisms	Bacteria	unclassified Bacteria	Candidatus Kapabacteria	Candidatus Kapabacteria sp. 59-99
9	root	cellular organisms	Bacteria	unclassified Bacteria	Bacteria candidate phyla	Patescibacteria group	Parcubacteria group	Candidatus Lloydbacteria
9	root	cellular organisms	Bacteria	unclassified Bacteria	Bacteria candidate phyla	Candidatus Rokubacteria	Candidatus Rokubacteria bacterium 13_1_40CM_4_69_5
9	root	cellular organisms	Bacteria	unclassified Bacteria	Bacteria candidate phyla	Candidatus Rokubacteria	Candidatus Rokubacteria bacterium 13_1_40CM_4_67_11
9	root	cellular organisms	Bacteria	Terrabacteria group	Deinococcus-Thermus	Deinococci	Thermales	Thermaceae	Meiothermus	Meiothermus chliarophilus
9	root	cellular organisms	Bacteria	Terrabacteria group	Cyanobacteria/Melainabacteria group	Cyanobacteria	Oscillatoriophycideae	Oscillatoriales
9	root	cellular organisms	Bacteria	Terrabacteria group	Cyanobacteria/Melainabacteria group	Cyanobacteria	Nostocales	Rivulariaceae	Calothrix	Calothrix sp. PCC 7103
9	root	cellular organisms	Bacteria	Terrabacteria group	Cyanobacteria/Melainabacteria group	Cyanobacteria	Nostocales	Nostocaceae	Nostoc
9	root	cellular organisms	Bacteria	Terrabacteria group	Chloroflexi	unclassified Chloroflexi	unclassified Chloroflexi (miscellaneous)	Chloroflexi bacterium RBG_19FT_COMBO_55_16
9	root	cellular organisms	Bacteria	Terrabacteria group	Chloroflexi	unclassified Chloroflexi	unclassified Chloroflexi (miscellaneous)	Chloroflexi bacterium GWC2_73_18
9	root	cellular organisms	Bacteria	Terrabacteria group	Chloroflexi	Anaerolineae	Anaerolineales	Anaerolineaceae	unclassified Anaerolineaceae	Anaerolineaceae bacterium 4572_32.1
9	root	cellular organisms	Bacteria	Terrabacteria group	Actinobacteria	unclassified Actinobacteria	Actinobacteria bacterium 13_1_20CM_3_68_9
9	root	cellular organisms	Bacteria	Terrabacteria group	Actinobacteria	unclassified Actinobacteria
9	root	cellular organisms	Bacteria	Terrabacteria group	Actinobacteria	Thermoleophilia	Solirubrobacterales	Solirubrobacteraceae	Solirubrobacter	Solirubrobacter sp. URHD0082
9	root	cellular organisms	Bacteria	Terrabacteria group	Actinobacteria	Actinobacteria	Pseudonocardiales	Pseudonocardiaceae	Kutzneria	Kutzneria sp. 744
9	root	cellular organisms	Bacteria	Terrabacteria group	Actinobacteria	Actinobacteria	Micromonosporales	Micromonosporaceae	Dactylosporangium	Dactylosporangium aurantiacum
9	root	cellular organisms	Bacteria	Terrabacteria group	Actinobacteria	Actinobacteria	Micrococcales	unclassified Micrococcales	unclassified Micrococcales (miscellaneous)	Micrococcales bacterium 72-143
9	root	cellular organisms	Bacteria	Proteobacteria	delta/epsilon subdivisions	Deltaproteobacteria	Myxococcales	Cystobacterineae	Archangiaceae	Cystobacter	Cystobacter fuscus
9	root	cellular organisms	Bacteria	Proteobacteria	delta/epsilon subdivisions	Deltaproteobacteria	Myxococcales	Cystobacterineae	Archangiaceae	Archangium	Archangium sp. Cb G35
9	root	cellular organisms	Bacteria	Proteobacteria	Gammaproteobacteria	Xanthomonadales	Xanthomonadaceae	Pseudoxanthomonas	Pseudoxanthomonas sp. CF125
9	root	cellular organisms	Bacteria	Proteobacteria	Gammaproteobacteria	Xanthomonadales	Rhodanobacteraceae	Dyella	Dyella jiangningensis
9	root	cellular organisms	Bacteria	Proteobacteria	Gammaproteobacteria	Xanthomonadales	Rhodanobacteraceae
9	root	cellular organisms	Bacteria	Proteobacteria	Gammaproteobacteria	Nevskiales	Sinobacteraceae	Solimonas
9	root	cellular organisms	Bacteria	Proteobacteria	Gammaproteobacteria	Nevskiales	Sinobacteraceae	Hydrocarboniphaga	Hydrocarboniphaga effusa
9	root	cellular organisms	Bacteria	Proteobacteria	Gammaproteobacteria	Nevskiales	Sinobacteraceae	Fontimonas	Fontimonas thermophila
9	root	cellular organisms	Bacteria	Proteobacteria	Gammaproteobacteria	Methylococcales	Methylococcaceae	Methylomonas
9	root	cellular organisms	Bacteria	Proteobacteria	Gammaproteobacteria	Methylococcales	Methylococcaceae	Methylocaldum	Methylocaldum sp. 14B
9	root	cellular organisms	Bacteria	Proteobacteria	Gammaproteobacteria	Chromatiales	Ectothiorhodospiraceae	Thioalkalivibrio
9	root	cellular organisms	Bacteria	Proteobacteria	Betaproteobacteria	unclassified Betaproteobacteria	unclassified Betaproteobacteria (miscellaneous)	Betaproteobacteria bacterium CG2_30_68_42
9	root	cellular organisms	Bacteria	Proteobacteria	Betaproteobacteria	unclassified Betaproteobacteria	Candidatus Accumulibacter	Candidatus Accumulibacter sp. SK-12
9	root	cellular organisms	Bacteria	Proteobacteria	Betaproteobacteria	Rhodocyclales	Rhodocyclaceae	Methyloversatilis	Methyloversatilis discipulorum
9	root	cellular organisms	Bacteria	Proteobacteria	Betaproteobacteria	Nitrosomonadales	Nitrosomonadaceae	Nitrosomonas
9	root	cellular organisms	Bacteria	Proteobacteria	Betaproteobacteria	Burkholderiales	unclassified Burkholderiales	unclassified Burkholderiales (miscellaneous)	Burkholderiales bacterium RIFCSPLOWO2_02_FULL_57_36
9	root	cellular organisms	Bacteria	Proteobacteria	Betaproteobacteria	Burkholderiales	unclassified Burkholderiales	Burkholderiales Genera incertae sedis	Rubrivivax	Rubrivivax gelatinosus
9	root	cellular organisms	Bacteria	Proteobacteria	Betaproteobacteria	Burkholderiales	unclassified Burkholderiales	Burkholderiales Genera incertae sedis	Rhizobacter	Rhizobacter gummiphilus
9	root	cellular organisms	Bacteria	Proteobacteria	Betaproteobacteria	Burkholderiales	unclassified Burkholderiales	Burkholderiales Genera incertae sedis	Paucibacter	Paucibacter sp. KCTC 42545
9	root	cellular organisms	Bacteria	Proteobacteria	Betaproteobacteria	Burkholderiales	unclassified Burkholderiales	Burkholderiales Genera incertae sedis	Ideonella	Ideonella sp. B508-1
9	root	cellular organisms	Bacteria	Proteobacteria	Betaproteobacteria	Burkholderiales	Comamonadaceae	unclassified Comamonadaceae	Comamonadaceae bacterium URHA0028
9	root	cellular organisms	Bacteria	Proteobacteria	Betaproteobacteria	Burkholderiales	Comamonadaceae	Variovorax	Variovorax sp. YR216
9	root	cellular organisms	Bacteria	Proteobacteria	Betaproteobacteria	Burkholderiales	Comamonadaceae	Variovorax	Variovorax sp. WDL1
9	root	cellular organisms	Bacteria	Proteobacteria	Betaproteobacteria	Burkholderiales	Comamonadaceae	Pseudorhodoferax	Pseudorhodoferax sp. Leaf267
9	root	cellular organisms	Bacteria	Proteobacteria	Betaproteobacteria	Burkholderiales	Comamonadaceae	Polaromonas	Polaromonas sp. A23
9	root	cellular organisms	Bacteria	Proteobacteria	Betaproteobacteria	Burkholderiales	Comamonadaceae	Pelomonas	Pelomonas sp. Root1444
9	root	cellular organisms	Bacteria	Proteobacteria	Betaproteobacteria	Burkholderiales	Burkholderiaceae	Ralstonia	Ralstonia solanacearum
9	root	cellular organisms	Bacteria	Proteobacteria	Betaproteobacteria	Burkholderiales	Burkholderiaceae	Pandoraea	Pandoraea thiooxydans
9	root	cellular organisms	Bacteria	Proteobacteria	Betaproteobacteria	Burkholderiales	Burkholderiaceae	Lautropia	Lautropia sp. SCN 70-15
9	root	cellular organisms	Bacteria	Proteobacteria	Alphaproteobacteria	Sphingomonadales	Sphingomonadaceae	Sphingomonas	Sphingomonas sp. URHD0057
9	root	cellular organisms	Bacteria	Proteobacteria	Alphaproteobacteria	Sphingomonadales	Sphingomonadaceae	Sphingobium
9	root	cellular organisms	Bacteria	Proteobacteria	Alphaproteobacteria	Rhodospirillales	Rhodospirillaceae	Phaeospirillum	Phaeospirillum fulvum
9	root	cellular organisms	Bacteria	Proteobacteria	Alphaproteobacteria	Rhodospirillales	Rhodospirillaceae	Magnetospirillum
9	root	cellular organisms	Bacteria	Proteobacteria	Alphaproteobacteria	Rhodospirillales	Rhodospirillaceae	Elstera	Elstera litoralis
9	root	cellular organisms	Bacteria	Proteobacteria	Alphaproteobacteria	Rhodospirillales	Acetobacteraceae	Belnapia	Belnapia rosea
9	root	cellular organisms	Bacteria	Proteobacteria	Alphaproteobacteria	Rhodobacterales	Rhodobacteraceae	Paracoccus
9	root	cellular organisms	Bacteria	Proteobacteria	Alphaproteobacteria	Rhodobacterales	Hyphomonadaceae	Ponticaulis	Ponticaulis koreensis
9	root	cellular organisms	Bacteria	Proteobacteria	Alphaproteobacteria	Rhizobiales	unclassified Rhizobiales	unclassified Rhizobiales (miscellaneous)	Rhizobiales bacterium GAS191
9	root	cellular organisms	Bacteria	Proteobacteria	Alphaproteobacteria	Rhizobiales	Rhizobiaceae	Kaistia	Kaistia sp. SCN 65-12
9	root	cellular organisms	Bacteria	Proteobacteria	Alphaproteobacteria	Rhizobiales	Phyllobacteriaceae	Mesorhizobium	Mesorhizobium sp. YR577
9	root	cellular organisms	Bacteria	Proteobacteria	Alphaproteobacteria	Rhizobiales	Methylobacteriaceae	Methylobacterium	Methylobacterium nodulans
9	root	cellular organisms	Bacteria	Proteobacteria	Alphaproteobacteria	Rhizobiales	Hyphomicrobiaceae	Prosthecomicrobium	Prosthecomicrobium hirschii
9	root	cellular organisms	Bacteria	Proteobacteria	Alphaproteobacteria	Rhizobiales	Hyphomicrobiaceae	Hyphomicrobium	Hyphomicrobium sp. 99
9	root	cellular organisms	Bacteria	Proteobacteria	Alphaproteobacteria	Rhizobiales	Hyphomicrobiaceae	Hyphomicrobium	Hyphomicrobium nitrativorans
9	root	cellular organisms	Bacteria	Proteobacteria	Alphaproteobacteria	Rhizobiales	Hyphomicrobiaceae	Hyphomicrobium	Hyphomicrobium facile
9	root	cellular organisms	Bacteria	Proteobacteria	Alphaproteobacteria	Rhizobiales	Bradyrhizobiaceae	Bradyrhizobium	Bradyrhizobium sp. Tv2a-2
9	root	cellular organisms	Bacteria	Proteobacteria	Alphaproteobacteria	Rhizobiales	Bradyrhizobiaceae	Bradyrhizobium	Bradyrhizobium sp. BTAi1
9	root	cellular organisms	Bacteria	Proteobacteria	Alphaproteobacteria	Rhizobiales	Bradyrhizobiaceae	Bradyrhizobium	Bradyrhizobium sp. Ai1a-2
9	root	cellular organisms	Bacteria	Proteobacteria	Alphaproteobacteria	Rhizobiales	Bradyrhizobiaceae	Bradyrhizobium	Bradyrhizobium paxllaeri
9	root	cellular organisms	Bacteria	Proteobacteria	Alphaproteobacteria	Rhizobiales	Bradyrhizobiaceae	Afipia	Afipia sp. Root123D2
9	root	cellular organisms	Bacteria	Proteobacteria	Alphaproteobacteria	Caulobacterales	Caulobacteraceae
9	root	cellular organisms	Bacteria	PVC group	Verrucomicrobia	unclassified Verrucomicrobia	unclassified Verrucomicrobia (miscellaneous)	Verrucomicrobia bacterium A1
9	root	cellular organisms	Bacteria	PVC group	Verrucomicrobia	Verrucomicrobiae	Verrucomicrobiales	Verrucomicrobiaceae	Verrucomicrobium	Verrucomicrobium sp. BvORR106
9	root	cellular organisms	Bacteria	PVC group	Verrucomicrobia	Verrucomicrobiae	Verrucomicrobiales	Verrucomicrobia subdivision 3	Pedosphaera	Pedosphaera parvula	Pedosphaera parvula Ellin514
9	root	cellular organisms	Bacteria	PVC group	Verrucomicrobia	Spartobacteria	Chthoniobacterales	Chthoniobacteraceae	Chthoniobacter	Chthoniobacter flavus	Chthoniobacter flavus Ellin428
9	root	cellular organisms	Bacteria	PVC group	Planctomycetes	unclassified Planctomycetes	Planctomycetes bacterium RBG_13_62_9
9	root	cellular organisms	Bacteria	PVC group	Candidatus Omnitrophica	unclassified Candidatus Omnitrophica	Omnitrophica bacterium RIFOXYB12_FULL_50_7
9	root	cellular organisms	Bacteria	Nitrospirae	unclassified Nitrospirae	Nitrospirae bacterium RIFCSPHIGHO2_01_FULL_66_17
9	root	cellular organisms	Bacteria	Nitrospirae	unclassified Nitrospirae	Nitrospirae bacterium GWC2_56_14
9	root	cellular organisms	Bacteria	Nitrospirae	Nitrospira	Nitrospirales	Nitrospiraceae	Nitrospira	Nitrospira sp. OLB3
9	root	cellular organisms	Bacteria	FCB group	Gemmatimonadetes	unclassified Gemmatimonadetes	Gemmatimonadetes bacterium GWC2_71_9
9	root	cellular organisms	Bacteria	FCB group	Gemmatimonadetes	unclassified Gemmatimonadetes	Gemmatimonadetes bacterium 13_1_40CM_4_69_8
9	root	cellular organisms	Bacteria	FCB group	Gemmatimonadetes	unclassified Gemmatimonadetes	Gemmatimonadetes bacterium 13_1_40CM_2_60_3
9	root	cellular organisms	Bacteria	FCB group	Fibrobacteres	Fibrobacteria	Fibrobacterales	Fibrobacteraceae	Fibrobacter
9	root	cellular organisms	Bacteria	FCB group	Bacteroidetes/Chlorobi group	Bacteroidetes	Sphingobacteriia	Sphingobacteriales	Sphingobacteriaceae	Solitalea	Solitalea canadensis
9	root	cellular organisms	Bacteria	FCB group	Bacteroidetes/Chlorobi group	Bacteroidetes	Flavobacteriia	Flavobacteriales	Crocinitomicaceae	Lishizhenia	Lishizhenia tianjinensis
9	root	cellular organisms	Bacteria	FCB group	Bacteroidetes/Chlorobi group	Bacteroidetes	Flavobacteriia	Flavobacteriales	Crocinitomicaceae	Fluviicola	Fluviicola taffensis
9	root	cellular organisms	Bacteria	FCB group	Bacteroidetes/Chlorobi group	Bacteroidetes	Flavobacteriia
9	root	cellular organisms	Bacteria	FCB group	Bacteroidetes/Chlorobi group	Bacteroidetes	Cytophagia	Cytophagales	Hymenobacteraceae	Hymenobacter
9	root	cellular organisms	Bacteria	FCB group	Bacteroidetes/Chlorobi group	Bacteroidetes	Cytophagia	Cytophagales	Cytophagaceae	Spirosoma	Spirosoma spitsbergense
9	root	cellular organisms	Bacteria	FCB group	Bacteroidetes/Chlorobi group	Bacteroidetes	Cytophagia	Cytophagales	Cytophagaceae	Spirosoma	Spirosoma rigui
9	root	cellular organisms	Bacteria	FCB group	Bacteroidetes/Chlorobi group	Bacteroidetes	Cytophagia	Cytophagales	Cytophagaceae	Siphonobacter	Siphonobacter aquaeclarae
9	root	cellular organisms	Bacteria	FCB group	Bacteroidetes/Chlorobi group	Bacteroidetes	Cytophagia	Cytophagales	Cytophagaceae	Leadbetterella	Leadbetterella sp. JN14-9
9	root	cellular organisms	Bacteria	FCB group	Bacteroidetes/Chlorobi group	Bacteroidetes	Cytophagia	Cytophagales	Cytophagaceae	Dyadobacter	Dyadobacter tibetensis
9	root	cellular organisms	Bacteria	FCB group	Bacteroidetes/Chlorobi group	Bacteroidetes	Chitinophagia	Chitinophagales	Chitinophagaceae	Hydrobacter	Hydrobacter penzbergensis
9	root	cellular organisms	Bacteria	FCB group	Bacteroidetes/Chlorobi group	Bacteroidetes	Bacteroidia	Marinilabiliales	Prolixibacteraceae	Prolixibacter	Prolixibacter bellariivorans
9	root	cellular organisms	Bacteria	Acidobacteria	unclassified Acidobacteria	unclassified Acidobacteria (miscellaneous)	Acidobacteria bacterium 13_1_40CM_2_64_6
9	root	cellular organisms	Bacteria	Acidobacteria	unclassified Acidobacteria	unclassified Acidobacteria (miscellaneous)	Acidobacteria bacterium 13_1_20CM_2_57_8
9	root	cellular organisms	Bacteria	Acidobacteria	Acidobacteriia	Acidobacteriales	Acidobacteriaceae	Terriglobus	Terriglobus saanensis
9	root	cellular organisms	Archaea	Euryarchaeota	Methanomicrobia	Methanosarcinales	Methanosarcinaceae	Methanosarcina
8	root	cellular organisms	Eukaryota	Stramenopiles	Bacillariophyta	Bacillariophyceae	Bacillariophycidae	Bacillariales	Bacillariaceae	Fragilariopsis	Fragilariopsis cylindrus	Fragilariopsis cylindrus CCMP1102
8	root	cellular organisms	Eukaryota	Opisthokonta	Fungi	Dikarya	Basidiomycota	Agaricomycotina	Agaricomycetes
8	root	cellular organisms	Eukaryota	Opisthokonta	Fungi
8	root	cellular organisms	Bacteria	unclassified Bacteria	Bacteria candidate phyla	candidate division NC10	unclassified candidate division NC10	candidate division NC10 bacterium RBG_16_65_8
8	root	cellular organisms	Bacteria	unclassified Bacteria	Bacteria candidate phyla	candidate division NC10	Candidatus Methylomirabilis	Candidatus Methylomirabilis oxyfera
8	root	cellular organisms	Bacteria	unclassified Bacteria	Bacteria candidate phyla	Patescibacteria group	Parcubacteria group	Candidatus Parcubacteria	unclassified Parcubacteria	Parcubacteria bacterium C7867-006
8	root	cellular organisms	Bacteria	unclassified Bacteria	Bacteria candidate phyla	Patescibacteria group	Microgenomates group	Candidatus Woesebacteria
8	root	cellular organisms	Bacteria	unclassified Bacteria	Bacteria candidate phyla	Patescibacteria group	Microgenomates group	Candidatus Amesbacteria
8	root	cellular organisms	Bacteria	Terrabacteria group	Firmicutes	Clostridia	Clostridiales	Peptococcaceae	Desulfotomaculum
8	root	cellular organisms	Bacteria	Terrabacteria group	Cyanobacteria/Melainabacteria group	Cyanobacteria	Oscillatoriophycideae	Oscillatoriales	Oscillatoriaceae	Oscillatoria	Oscillatoria sp. PCC 10802
8	root	cellular organisms	Bacteria	Terrabacteria group	Cyanobacteria/Melainabacteria group	Cyanobacteria	Oscillatoriophycideae	Oscillatoriales	Oscillatoriaceae	Moorea	Moorea producens
8	root	cellular organisms	Bacteria	Terrabacteria group	Cyanobacteria/Melainabacteria group	Cyanobacteria	Oscillatoriophycideae	Oscillatoriales	Microcoleaceae	Trichodesmium	Trichodesmium erythraeum
8	root	cellular organisms	Bacteria	Terrabacteria group	Cyanobacteria/Melainabacteria group	Cyanobacteria	Oscillatoriophycideae	Oscillatoriales	Microcoleaceae	Planktothricoides	Planktothricoides sp. SR001
8	root	cellular organisms	Bacteria	Terrabacteria group	Cyanobacteria/Melainabacteria group	Cyanobacteria	Oscillatoriophycideae	Oscillatoriales	Cyanothecaceae	Cyanothece	Cyanothece sp. PCC 7822
8	root	cellular organisms	Bacteria	Terrabacteria group	Cyanobacteria/Melainabacteria group	Cyanobacteria	Nostocales	Tolypothrichaceae	Tolypothrix	Tolypothrix bouteillei
8	root	cellular organisms	Bacteria	Terrabacteria group	Cyanobacteria/Melainabacteria group	Cyanobacteria	Nostocales	Symphyonemataceae	Mastigocladopsis	Mastigocladopsis repens
8	root	cellular organisms	Bacteria	Terrabacteria group	Chloroflexi	unclassified Chloroflexi	unclassified Chloroflexi (miscellaneous)	Chloroflexi bacterium RBG_16_64_32
8	root	cellular organisms	Bacteria	Terrabacteria group	Chloroflexi	unclassified Chloroflexi	unclassified Chloroflexi (miscellaneous)	Chloroflexi bacterium 13_1_40CM_55_7
8	root	cellular organisms	Bacteria	Terrabacteria group	Chloroflexi	Ktedonobacteria	Thermogemmatisporales	Thermogemmatisporaceae	Thermogemmatispora
8	root	cellular organisms	Bacteria	Terrabacteria group	Chloroflexi	Anaerolineae	Anaerolineales	Anaerolineaceae	Ornatilinea	Ornatilinea apprima
8	root	cellular organisms	Bacteria	Terrabacteria group	Actinobacteria	Thermoleophilia	Solirubrobacterales
8	root	cellular organisms	Bacteria	Terrabacteria group	Actinobacteria	Rubrobacteria	Rubrobacterales	Rubrobacteraceae	Rubrobacter	Rubrobacter xylanophilus
8	root	cellular organisms	Bacteria	Terrabacteria group	Actinobacteria	Nitriliruptoria	Nitriliruptorales	Nitriliruptoraceae	Nitriliruptor	Nitriliruptor alkaliphilus
8	root	cellular organisms	Bacteria	Terrabacteria group	Actinobacteria	Actinobacteria	Streptomycetales	Streptomycetaceae	Streptomyces	Streptomyces scabrisporus
8	root	cellular organisms	Bacteria	Terrabacteria group	Actinobacteria	Actinobacteria	Pseudonocardiales	Pseudonocardiaceae	Pseudonocardia
8	root	cellular organisms	Bacteria	Terrabacteria group	Actinobacteria	Actinobacteria	Propionibacteriales	Nocardioidaceae
8	root	cellular organisms	Bacteria	Terrabacteria group	Actinobacteria	Actinobacteria	Micromonosporales	Micromonosporaceae	Hamadaea	Hamadaea tsunoensis
8	root	cellular organisms	Bacteria	Terrabacteria group	Actinobacteria	Acidimicrobiia	Acidimicrobiales	Acidimicrobiaceae	Acidimicrobium	Acidimicrobium sp. BACL27 MAG-120823-bin4
8	root	cellular organisms	Bacteria	Spirochaetes	Spirochaetia	Leptospirales	Leptospiraceae	Turneriella	Turneriella parva
8	root	cellular organisms	Bacteria	Proteobacteria	delta/epsilon subdivisions	Deltaproteobacteria	unclassified Deltaproteobacteria	unclassified Deltaproteobacteria (miscellaneous)	Deltaproteobacteria bacterium GWA2_45_12
8	root	cellular organisms	Bacteria	Proteobacteria	delta/epsilon subdivisions	Deltaproteobacteria	unclassified Deltaproteobacteria	unclassified Deltaproteobacteria (miscellaneous)	Deltaproteobacteria bacterium CSP1-8
8	root	cellular organisms	Bacteria	Proteobacteria	delta/epsilon subdivisions	Deltaproteobacteria	Bdellovibrionales	unclassified Bdellovibrionales	Bdellovibrionales bacterium RIFOXYD1_FULL_44_7
8	root	cellular organisms	Bacteria	Proteobacteria	delta/epsilon subdivisions	Deltaproteobacteria	Bdellovibrionales	unclassified Bdellovibrionales	Bdellovibrionales bacterium GWA2_49_15
8	root	cellular organisms	Bacteria	Proteobacteria	Gammaproteobacteria	Xanthomonadales	Xanthomonadaceae	Pseudoxanthomonas	Pseudoxanthomonas suwonensis
8	root	cellular organisms	Bacteria	Proteobacteria	Gammaproteobacteria	Xanthomonadales	Xanthomonadaceae	Pseudoxanthomonas	Pseudoxanthomonas sp. GM95
8	root	cellular organisms	Bacteria	Proteobacteria	Gammaproteobacteria	Xanthomonadales	Xanthomonadaceae	Lysobacter	Lysobacter antibioticus
8	root	cellular organisms	Bacteria	Proteobacteria	Gammaproteobacteria	Xanthomonadales	Rhodanobacteraceae	Mizugakiibacter	Mizugakiibacter sediminis
8	root	cellular organisms	Bacteria	Proteobacteria	Gammaproteobacteria	Xanthomonadales	Rhodanobacteraceae	Dyella
8	root	cellular organisms	Bacteria	Proteobacteria	Gammaproteobacteria	Thiotrichales	Thiotrichaceae	Beggiatoa	Beggiatoa sp. 4572_84
8	root	cellular organisms	Bacteria	Proteobacteria	Gammaproteobacteria	Pseudomonadales	Moraxellaceae	Acinetobacter
8	root	cellular organisms	Bacteria	Proteobacteria	Gammaproteobacteria	Nevskiales	Sinobacteraceae	Solimonas	Solimonas soli
8	root	cellular organisms	Bacteria	Proteobacteria	Gammaproteobacteria	Nevskiales	Sinobacteraceae	Hydrocarboniphaga	Hydrocarboniphaga daqingensis
8	root	cellular organisms	Bacteria	Proteobacteria	Gammaproteobacteria	Legionellales	Legionellaceae	Legionella
8	root	cellular organisms	Bacteria	Proteobacteria	Gammaproteobacteria	Chromatiales	Ectothiorhodospiraceae	Oceanococcus	Oceanococcus atlanticus
8	root	cellular organisms	Bacteria	Proteobacteria	Gammaproteobacteria	Cellvibrionales	Cellvibrionaceae	Cellvibrio	Cellvibrio japonicus
8	root	cellular organisms	Bacteria	Proteobacteria	Gammaproteobacteria	Alteromonadales
8	root	cellular organisms	Bacteria	Proteobacteria	Betaproteobacteria	unclassified Betaproteobacteria	unclassified Betaproteobacteria (miscellaneous)	Betaproteobacteria bacterium RIFCSPLOWO2_12_FULL_63_13
8	root	cellular organisms	Bacteria	Proteobacteria	Betaproteobacteria	unclassified Betaproteobacteria	unclassified Betaproteobacteria (miscellaneous)	Betaproteobacteria bacterium RBG_16_64_18
8	root	cellular organisms	Bacteria	Proteobacteria	Betaproteobacteria	unclassified Betaproteobacteria	Candidatus Accumulibacter	Candidatus Accumulibacter aalborgensis
8	root	cellular organisms	Bacteria	Proteobacteria	Betaproteobacteria	Rhodocyclales	unclassified Rhodocyclales	Rhodocyclales bacterium GWA2_65_20
8	root	cellular organisms	Bacteria	Proteobacteria	Betaproteobacteria	Rhodocyclales	Rhodocyclaceae	Propionivibrio	Propionivibrio dicarboxylicus
8	root	cellular organisms	Bacteria	Proteobacteria	Betaproteobacteria	Rhodocyclales	Rhodocyclaceae	Methyloversatilis	Methyloversatilis thermotolerans
8	root	cellular organisms	Bacteria	Proteobacteria	Betaproteobacteria	Rhodocyclales	Rhodocyclaceae	Azoarcus	Azoarcus toluclasticus
8	root	cellular organisms	Bacteria	Proteobacteria	Betaproteobacteria	Methylophilales	Methylophilaceae	Methylobacillus	Methylobacillus sp. MM2
8	root	cellular organisms	Bacteria	Proteobacteria	Betaproteobacteria	Ferrovales	Ferrovaceae	Ferrovum
8	root	cellular organisms	Bacteria	Proteobacteria	Betaproteobacteria	Burkholderiales	unclassified Burkholderiales	unclassified Burkholderiales (miscellaneous)	Burkholderiales bacterium RIFCSPLOWO2_12_FULL_61_40
8	root	cellular organisms	Bacteria	Proteobacteria	Betaproteobacteria	Burkholderiales	unclassified Burkholderiales	unclassified Burkholderiales (miscellaneous)
8	root	cellular organisms	Bacteria	Proteobacteria	Betaproteobacteria	Burkholderiales	unclassified Burkholderiales	Burkholderiales Genera incertae sedis	Rubrivivax
8	root	cellular organisms	Bacteria	Proteobacteria	Betaproteobacteria	Burkholderiales	unclassified Burkholderiales	Burkholderiales Genera incertae sedis	Aquabacterium	Aquabacterium sp. NJ1
8	root	cellular organisms	Bacteria	Proteobacteria	Betaproteobacteria	Burkholderiales	Oxalobacteraceae	Massilia	Massilia sp. KIM
8	root	cellular organisms	Bacteria	Proteobacteria	Betaproteobacteria	Burkholderiales	Oxalobacteraceae	Janthinobacterium	Janthinobacterium sp. CG23_2
8	root	cellular organisms	Bacteria	Proteobacteria	Betaproteobacteria	Burkholderiales	Oxalobacteraceae	Duganella	Duganella sp. CF517
8	root	cellular organisms	Bacteria	Proteobacteria	Betaproteobacteria	Burkholderiales	Comamonadaceae	Polaromonas	Polaromonas sp. YR568
8	root	cellular organisms	Bacteria	Proteobacteria	Betaproteobacteria	Burkholderiales	Comamonadaceae	Polaromonas	Polaromonas glacialis
8	root	cellular organisms	Bacteria	Proteobacteria	Betaproteobacteria	Burkholderiales	Burkholderiaceae	Ralstonia
8	root	cellular organisms	Bacteria	Proteobacteria	Betaproteobacteria	Burkholderiales	Burkholderiaceae	Paraburkholderia	Paraburkholderia phenazinium
8	root	cellular organisms	Bacteria	Proteobacteria	Betaproteobacteria	Burkholderiales	Burkholderiaceae	Pandoraea
8	root	cellular organisms	Bacteria	Proteobacteria	Betaproteobacteria	Burkholderiales	Burkholderiaceae	Burkholderia	Burkholderia ubonensis
8	root	cellular organisms	Bacteria	Proteobacteria	Betaproteobacteria	Burkholderiales	Alcaligenaceae	Bordetella	Bordetella petrii
8	root	cellular organisms	Bacteria	Proteobacteria	Betaproteobacteria	Burkholderiales	Alcaligenaceae	Azohydromonas	Azohydromonas australica
8	root	cellular organisms	Bacteria	Proteobacteria	Alphaproteobacteria	Sphingomonadales	Sphingomonadaceae	Sphingomonas	Sphingomonas sp. PR090111-T3T-6A
8	root	cellular organisms	Bacteria	Proteobacteria	Alphaproteobacteria	Sphingomonadales	Sphingomonadaceae	Sphingomonas	Sphingomonas sp. Ndbn-20
8	root	cellular organisms	Bacteria	Proteobacteria	Alphaproteobacteria	Sphingomonadales	Sphingomonadaceae	Sphingomonas	Sphingomonas sp. KC8
8	root	cellular organisms	Bacteria	Proteobacteria	Alphaproteobacteria	Sphingomonadales	Sphingomonadaceae	Sphingomonas	Sphingomonas sp. ERG5
8	root	cellular organisms	Bacteria	Proteobacteria	Alphaproteobacteria	Rhodospirillales	Rhodospirillaceae	Tistrella	Tistrella mobilis
8	root	cellular organisms	Bacteria	Proteobacteria	Alphaproteobacteria	Rhodospirillales	Rhodospirillaceae	Rhodospirillum	Rhodospirillum rubrum
8	root	cellular organisms	Bacteria	Proteobacteria	Alphaproteobacteria	Rhodospirillales	Rhodospirillaceae	Rhodospirillum	Rhodospirillum centenum
8	root	cellular organisms	Bacteria	Proteobacteria	Alphaproteobacteria	Rhodospirillales	Rhodospirillaceae	Nitrospirillum	Nitrospirillum amazonense
8	root	cellular organisms	Bacteria	Proteobacteria	Alphaproteobacteria	Rhodospirillales	Rhodospirillaceae	Magnetospirillum	Magnetospirillum moscoviense
8	root	cellular organisms	Bacteria	Proteobacteria	Alphaproteobacteria	Rhodospirillales	Rhodospirillaceae	Magnetospira	Magnetospira sp. QH-2
8	root	cellular organisms	Bacteria	Proteobacteria	Alphaproteobacteria	Rhodospirillales	Rhodospirillaceae	Caenispirillum	Caenispirillum salinarum
8	root	cellular organisms	Bacteria	Proteobacteria	Alphaproteobacteria	Rhodobacterales	Rhodobacteraceae	Rubrimonas	Rubrimonas cliftonensis
8	root	cellular organisms	Bacteria	Proteobacteria	Alphaproteobacteria	Rhodobacterales	Hyphomonadaceae	Maricaulis	Maricaulis salignorans
8	root	cellular organisms	Bacteria	Proteobacteria	Alphaproteobacteria	Rhodobacterales	Hyphomonadaceae	Hyphomonas	Hyphomonas sp. Mor2
8	root	cellular organisms	Bacteria	Proteobacteria	Alphaproteobacteria	Rhizobiales	unclassified Rhizobiales	unclassified Rhizobiales (miscellaneous)	Rhizobiales bacterium 65-9
8	root	cellular organisms	Bacteria	Proteobacteria	Alphaproteobacteria	Rhizobiales	unclassified Rhizobiales	Methyloligella	Methyloligella halotolerans
8	root	cellular organisms	Bacteria	Proteobacteria	Alphaproteobacteria	Rhizobiales	Rhodobiaceae	Afifella	Afifella pfennigii
8	root	cellular organisms	Bacteria	Proteobacteria	Alphaproteobacteria	Rhizobiales	Rhodobiaceae	Afifella	Afifella marina	Afifella marina DSM 2698
8	root	cellular organisms	Bacteria	Proteobacteria	Alphaproteobacteria	Rhizobiales	Rhizobiaceae	Kaistia
8	root	cellular organisms	Bacteria	Proteobacteria	Alphaproteobacteria	Rhizobiales	Methylobacteriaceae	Microvirga	Microvirga sp. BSC39
8	root	cellular organisms	Bacteria	Proteobacteria	Alphaproteobacteria	Rhizobiales	Methylobacteriaceae	Microvirga	Microvirga lupini
8	root	cellular organisms	Bacteria	Proteobacteria	Alphaproteobacteria	Rhizobiales	Methylobacteriaceae	Microvirga
8	root	cellular organisms	Bacteria	Proteobacteria	Alphaproteobacteria	Rhizobiales	Hyphomicrobiaceae	Filomicrobium
8	root	cellular organisms	Bacteria	Proteobacteria	Alphaproteobacteria	Rhizobiales	Hyphomicrobiaceae	Devosia	Devosia geojensis
8	root	cellular organisms	Bacteria	Proteobacteria	Alphaproteobacteria	Rhizobiales	Bradyrhizobiaceae	Bradyrhizobium	Bradyrhizobium sp. NAS80.1
8	root	cellular organisms	Bacteria	Proteobacteria	Alphaproteobacteria	Rhizobiales	Bradyrhizobiaceae	Bradyrhizobium	Bradyrhizobium sp. LMTR 3
8	root	cellular organisms	Bacteria	Proteobacteria	Alphaproteobacteria	Rhizobiales	Bradyrhizobiaceae	Bosea	Bosea sp. BIWAKO-01
8	root	cellular organisms	Bacteria	Proteobacteria	Alphaproteobacteria	Rhizobiales	Beijerinckiaceae	Methyloferula	Methyloferula stellata
8	root	cellular organisms	Bacteria	Proteobacteria	Alphaproteobacteria	Rhizobiales	Beijerinckiaceae	Methylocapsa	Methylocapsa aurea
8	root	cellular organisms	Bacteria	Proteobacteria	Alphaproteobacteria	Kiloniellales	Kiloniellaceae	Kiloniella
8	root	cellular organisms	Bacteria	Proteobacteria	Alphaproteobacteria	Caulobacterales	unclassified Caulobacterales	Caulobacterales bacterium 68-7
8	root	cellular organisms	Bacteria	Proteobacteria	Alphaproteobacteria	Caulobacterales	Caulobacteraceae	unclassified Caulobacteraceae	Caulobacteraceae bacterium PMMR1
8	root	cellular organisms	Bacteria	Proteobacteria	Alphaproteobacteria	Caulobacterales
8	root	cellular organisms	Bacteria	Proteobacteria	Acidithiobacillia	Acidithiobacillales	Thermithiobacillaceae	Thermithiobacillus	Thermithiobacillus tepidarius
8	root	cellular organisms	Bacteria	PVC group	Verrucomicrobia	Opitutae	Opitutales	Opitutaceae	unclassified Opitutaceae	Opitutaceae bacterium BACL24 MAG-120322-bin51
8	root	cellular organisms	Bacteria	PVC group	Planctomycetes	Planctomycetia	Planctomycetales	Planctomycetaceae	Rhodopirellula	Rhodopirellula sallentina
8	root	cellular organisms	Bacteria	PVC group	Chlamydiae	Chlamydiia	Chlamydiales	Chlamydiaceae
8	root	cellular organisms	Bacteria	Nitrospirae	Nitrospira	Nitrospirales	Nitrospiraceae	Nitrospira	Nitrospira sp. SG-bin1
8	root	cellular organisms	Bacteria	Nitrospirae	Nitrospira	Nitrospirales	Nitrospiraceae	Nitrospira	Nitrospira sp. ND1
8	root	cellular organisms	Bacteria	Nitrospirae	Nitrospira	Nitrospirales	Nitrospiraceae	Nitrospira	Candidatus Nitrospira nitrificans
8	root	cellular organisms	Bacteria	Nitrospinae/Tectomicrobia group	Candidatus Tectomicrobia	Candidatus Entotheonella
8	root	cellular organisms	Bacteria	FCB group	Bacteroidetes/Chlorobi group	Bacteroidetes	unclassified Bacteroidetes	unclassified Bacteroidetes (miscellaneous)	Bacteroidetes bacterium OLB8
8	root	cellular organisms	Bacteria	FCB group	Bacteroidetes/Chlorobi group	Bacteroidetes	unclassified Bacteroidetes	unclassified Bacteroidetes (miscellaneous)	Bacteroidetes bacterium GWF2_49_14
8	root	cellular organisms	Bacteria	FCB group	Bacteroidetes/Chlorobi group	Bacteroidetes	unclassified Bacteroidetes	unclassified Bacteroidetes (miscellaneous)	Bacteroidetes bacterium GWA2_32_17
8	root	cellular organisms	Bacteria	FCB group	Bacteroidetes/Chlorobi group	Bacteroidetes	Sphingobacteriia	Sphingobacteriales	Sphingobacteriaceae	Pedobacter	Pedobacter sp. PACM 27299
8	root	cellular organisms	Bacteria	FCB group	Bacteroidetes/Chlorobi group	Bacteroidetes	Sphingobacteriia	Sphingobacteriales	Sphingobacteriaceae	Pedobacter	Pedobacter luteus
8	root	cellular organisms	Bacteria	FCB group	Bacteroidetes/Chlorobi group	Bacteroidetes	Sphingobacteriia	Sphingobacteriales	Sphingobacteriaceae	Pedobacter	Pedobacter glucosidilyticus
8	root	cellular organisms	Bacteria	FCB group	Bacteroidetes/Chlorobi group	Bacteroidetes	Sphingobacteriia	Sphingobacteriales	Sphingobacteriaceae	Mucilaginibacter	Mucilaginibacter sp. OK283
8	root	cellular organisms	Bacteria	FCB group	Bacteroidetes/Chlorobi group	Bacteroidetes	Sphingobacteriia	Sphingobacteriales	Sphingobacteriaceae	Mucilaginibacter	Mucilaginibacter pineti
8	root	cellular organisms	Bacteria	FCB group	Bacteroidetes/Chlorobi group	Bacteroidetes	Sphingobacteriia	Sphingobacteriales	Sphingobacteriaceae	Mucilaginibacter	Mucilaginibacter mallensis
8	root	cellular organisms	Bacteria	FCB group	Bacteroidetes/Chlorobi group	Bacteroidetes	Saprospiria	Saprospirales	Saprospiraceae	Aureispira	Aureispira sp. CCB-QB1
8	root	cellular organisms	Bacteria	FCB group	Bacteroidetes/Chlorobi group	Bacteroidetes	Flavobacteriia	Flavobacteriales	unclassified Flavobacteriales	unclassified Flavobacteriales (miscellaneous)	Flavobacteriales bacterium BRH_c54
8	root	cellular organisms	Bacteria	FCB group	Bacteroidetes/Chlorobi group	Bacteroidetes	Cytophagia	Cytophagales	Hymenobacteraceae	Adhaeribacter	Adhaeribacter aquaticus
8	root	cellular organisms	Bacteria	FCB group	Bacteroidetes/Chlorobi group	Bacteroidetes	Cytophagia	Cytophagales	Flammeovirgaceae	unclassified Flammeovirgaceae	Flammeovirgaceae bacterium 311
8	root	cellular organisms	Bacteria	FCB group	Bacteroidetes/Chlorobi group	Bacteroidetes	Cytophagia	Cytophagales	Cytophagaceae	Runella	Runella zeae
8	root	cellular organisms	Bacteria	FCB group	Bacteroidetes/Chlorobi group	Bacteroidetes	Cytophagia	Cytophagales	Cytophagaceae	Runella
8	root	cellular organisms	Bacteria	FCB group	Bacteroidetes/Chlorobi group	Bacteroidetes	Cytophagia	Cytophagales	Cytophagaceae	Fibrisoma	Fibrisoma limi
8	root	cellular organisms	Bacteria	FCB group	Bacteroidetes/Chlorobi group	Bacteroidetes	Cytophagia	Cytophagales	Cytophagaceae	Fibrella	Fibrella aestuarina
8	root	cellular organisms	Bacteria	FCB group	Bacteroidetes/Chlorobi group	Bacteroidetes	Cytophagia	Cytophagales	Cytophagaceae	Dyadobacter	Dyadobacter beijingensis
8	root	cellular organisms	Bacteria	FCB group	Bacteroidetes/Chlorobi group	Bacteroidetes	Cytophagia	Cytophagales	Cyclobacteriaceae	Aquiflexum	Aquiflexum balticum
8	root	cellular organisms	Bacteria	FCB group	Bacteroidetes/Chlorobi group	Bacteroidetes	Chitinophagia	Chitinophagales	Chitinophagaceae	Chitinophaga	Chitinophaga terrae Kim and Jung 2007
8	root	cellular organisms	Bacteria	FCB group	Bacteroidetes/Chlorobi group	Bacteroidetes	Chitinophagia	Chitinophagales	Chitinophagaceae	Chitinophaga	Chitinophaga ginsengisegetis
8	root	cellular organisms	Bacteria	FCB group	Bacteroidetes/Chlorobi group	Bacteroidetes	Chitinophagia	Chitinophagales	Chitinophagaceae	Chitinophaga	Chitinophaga arvensicola
8	root	cellular organisms	Bacteria	FCB group	Bacteroidetes/Chlorobi group	Bacteroidetes	Bacteroidia	Bacteroidales	Prevotellaceae	Prevotella
8	root	cellular organisms	Bacteria	FCB group	Bacteroidetes/Chlorobi group	Bacteroidetes	Bacteroidia	Bacteroidales	Porphyromonadaceae
8	root	cellular organisms	Bacteria	FCB group	Bacteroidetes/Chlorobi group	Bacteroidetes	Bacteroidia	Bacteroidales	Lentimicrobiaceae	Lentimicrobium	Lentimicrobium saccharophilum
8	root	cellular organisms	Bacteria	FCB group
8	root	cellular organisms	Bacteria	Acidobacteria	unclassified Acidobacteria	unclassified Acidobacteria (miscellaneous)	Acidobacteria bacterium 13_1_20CM_2_65_9
8	root	cellular organisms	Bacteria	Acidobacteria	unclassified Acidobacteria	unclassified Acidobacteria (miscellaneous)	Acidobacteria bacterium 13_1_20CM_2_60_10
8	root	cellular organisms	Bacteria	Acidobacteria	Holophagae	Holophagales	Holophagaceae	Holophaga	Holophaga foetida
7	root	cellular organisms	Eukaryota	Viridiplantae	Chlorophyta	Trebouxiophyceae	Chlorellales	Chlorellaceae	Chlorella	Chlorella variabilis
7	root	cellular organisms	Eukaryota	Opisthokonta	Fungi	Mucoromycota	Glomeromycotina	Glomeromycetes	Glomerales	Glomeraceae	Rhizophagus	Rhizophagus irregularis
7	root	cellular organisms	Eukaryota	Opisthokonta	Fungi	Dikarya	Ascomycota	saccharomyceta	Pezizomycotina	leotiomyceta
7	root	cellular organisms	Bacteria	unclassified Bacteria	unclassified Bacteria (miscellaneous)	bacterium A7P-90m
7	root	cellular organisms	Bacteria	unclassified Bacteria	Bacteria candidate phyla	candidate division KSB1	unclassified candidate division KSB1	candidate division KSB1 bacterium RBG_16_48_16
7	root	cellular organisms	Bacteria	unclassified Bacteria	Bacteria candidate phyla	Patescibacteria group	Parcubacteria group	Candidatus Parcubacteria	unclassified Parcubacteria	Parcubacteria bacterium C7867-004
7	root	cellular organisms	Bacteria	unclassified Bacteria	Bacteria candidate phyla	Patescibacteria group	Parcubacteria group	Candidatus Kaiserbacteria	Candidatus Kaiserbacteria bacterium RIFCSPHIGHO2_01_FULL_56_24
7	root	cellular organisms	Bacteria	unclassified Bacteria	Bacteria candidate phyla	Candidatus Edwardsbacteria
7	root	cellular organisms	Bacteria	Terrabacteria group	unclassified Terrabacteria group	Thermobaculum	Thermobaculum terrenum
7	root	cellular organisms	Bacteria	Terrabacteria group	Firmicutes	Clostridia	Clostridiales	Ruminococcaceae	Ruminococcus	Ruminococcus flavefaciens
7	root	cellular organisms	Bacteria	Terrabacteria group	Firmicutes	Bacilli	Lactobacillales	Enterococcaceae	Enterococcus
7	root	cellular organisms	Bacteria	Terrabacteria group	Firmicutes	Bacilli	Bacillales	Bacillaceae	Bacillus	Bacillus cereus group	Bacillus cereus
7	root	cellular organisms	Bacteria	Terrabacteria group	Deinococcus-Thermus	Deinococci	Deinococcales	Deinococcaceae	Deinococcus
7	root	cellular organisms	Bacteria	Terrabacteria group	Cyanobacteria/Melainabacteria group	Cyanobacteria	Synechococcales	Synechococcaceae	Synechococcus
7	root	cellular organisms	Bacteria	Terrabacteria group	Cyanobacteria/Melainabacteria group	Cyanobacteria	Oscillatoriophycideae	Oscillatoriales	Oscillatoriaceae	Phormidium	Phormidium ambiguum
7	root	cellular organisms	Bacteria	Terrabacteria group	Cyanobacteria/Melainabacteria group	Cyanobacteria	Oscillatoriophycideae	Oscillatoriales	Oscillatoriaceae	Oscillatoria	Oscillatoria acuminata
7	root	cellular organisms	Bacteria	Terrabacteria group	Cyanobacteria/Melainabacteria group	Cyanobacteria	Oscillatoriophycideae	Oscillatoriales	Microcoleaceae	Microcoleus	Microcoleus sp. PCC 7113
7	root	cellular organisms	Bacteria	Terrabacteria group	Cyanobacteria/Melainabacteria group	Cyanobacteria	Nostocales	Scytonemataceae	Scytonema	Scytonema sp. HK-05
7	root	cellular organisms	Bacteria	Terrabacteria group	Cyanobacteria/Melainabacteria group	Cyanobacteria	Nostocales	Rivulariaceae	Calothrix	Calothrix parietina
7	root	cellular organisms	Bacteria	Terrabacteria group	Cyanobacteria/Melainabacteria group	Cyanobacteria	Nostocales	Nostocaceae	Nostoc	Nostoc sp. PCC 7107
7	root	cellular organisms	Bacteria	Terrabacteria group	Cyanobacteria/Melainabacteria group	Cyanobacteria	Chroococcidiopsidales	Chroococcidiopsidaceae	Chroococcidiopsis	Chroococcidiopsis thermalis
7	root	cellular organisms	Bacteria	Terrabacteria group	Cyanobacteria/Melainabacteria group	Cyanobacteria	Chroococcidiopsidales	Chroococcidiopsidaceae	Aliterella	Aliterella atlantica
7	root	cellular organisms	Bacteria	Terrabacteria group	Chloroflexi	unclassified Chloroflexi	unclassified Chloroflexi (miscellaneous)	Chloroflexi bacterium RIFOXYC12_FULL_59_14
7	root	cellular organisms	Bacteria	Terrabacteria group	Chloroflexi	Chloroflexia	Herpetosiphonales	Herpetosiphonaceae	Herpetosiphon	Herpetosiphon geysericola
7	root	cellular organisms	Bacteria	Terrabacteria group	Chloroflexi	Anaerolineae	Anaerolineales	Anaerolineaceae	Thermanaerothrix	Thermanaerothrix daxensis
7	root	cellular organisms	Bacteria	Terrabacteria group	Actinobacteria	unclassified Actinobacteria	Actinobacteria bacterium 13_2_20CM_2_71_6
7	root	cellular organisms	Bacteria	Terrabacteria group	Actinobacteria	unclassified Actinobacteria	Actinobacteria bacterium 13_2_20CM_2_66_6
7	root	cellular organisms	Bacteria	Terrabacteria group	Actinobacteria	unclassified Actinobacteria	Actinobacteria bacterium 13_1_20CM_4_69_9
7	root	cellular organisms	Bacteria	Terrabacteria group	Actinobacteria	Thermoleophilia	Solirubrobacterales	Patulibacteraceae	Patulibacter	Patulibacter minatonensis
7	root	cellular organisms	Bacteria	Terrabacteria group	Actinobacteria	Actinobacteria	Pseudonocardiales	Pseudonocardiaceae	Pseudonocardia	Pseudonocardia autotrophica
7	root	cellular organisms	Bacteria	Terrabacteria group	Actinobacteria	Actinobacteria	Propionibacteriales	Nocardioidaceae	Kribbella	Kribbella catacumbae
7	root	cellular organisms	Bacteria	Terrabacteria group	Actinobacteria	Actinobacteria	Micromonosporales	Micromonosporaceae	Actinoplanes	Actinoplanes subtropicus
7	root	cellular organisms	Bacteria	Terrabacteria group	Actinobacteria	Actinobacteria	Jiangellales	Jiangellaceae	Jiangella	Jiangella alkaliphila
7	root	cellular organisms	Bacteria	Terrabacteria group	Actinobacteria	Actinobacteria	Frankiales	unclassified Frankiales	unclassified Frankiales (miscellaneous)	Frankineae bacterium MT45
7	root	cellular organisms	Bacteria	Terrabacteria group	Actinobacteria	Actinobacteria	Corynebacteriales	Corynebacteriaceae	Corynebacterium
7	root	cellular organisms	Bacteria	Spirochaetes	Spirochaetia	Spirochaetales	Spirochaetaceae	Spirochaeta	Spirochaeta thermophila
7	root	cellular organisms	Bacteria	Spirochaetes	Spirochaetia	Leptospirales	Leptospiraceae	Leptonema	Leptonema illini
7	root	cellular organisms	Bacteria	Proteobacteria	delta/epsilon subdivisions	Deltaproteobacteria	Syntrophobacterales	Syntrophobacteraceae	Desulfacinum
7	root	cellular organisms	Bacteria	Proteobacteria	delta/epsilon subdivisions	Deltaproteobacteria	Syntrophobacterales	Syntrophaceae	Syntrophus	Syntrophus gentianae
7	root	cellular organisms	Bacteria	Proteobacteria	delta/epsilon subdivisions	Deltaproteobacteria	Myxococcales	Cystobacterineae	Myxococcaceae	Myxococcus	Myxococcus xanthus
7	root	cellular organisms	Bacteria	Proteobacteria	delta/epsilon subdivisions	Deltaproteobacteria	Desulfuromonadales	Geobacteraceae	Geobacter	Geobacter sulfurreducens
7	root	cellular organisms	Bacteria	Proteobacteria	delta/epsilon subdivisions	Deltaproteobacteria	Desulfuromonadales	Geobacteraceae	Geobacter	Geobacter sp. OR-1
7	root	cellular organisms	Bacteria	Proteobacteria	delta/epsilon subdivisions	Deltaproteobacteria	Desulfuromonadales	Geobacteraceae	Geobacter	Geobacter metallireducens
7	root	cellular organisms	Bacteria	Proteobacteria	delta/epsilon subdivisions	Deltaproteobacteria	Desulfuromonadales	Desulfuromonadaceae	Malonomonas	Malonomonas rubra
7	root	cellular organisms	Bacteria	Proteobacteria	delta/epsilon subdivisions	Deltaproteobacteria	Desulfuromonadales	Desulfuromonadaceae	Desulfuromonas	Desulfuromonas sp. TF
7	root	cellular organisms	Bacteria	Proteobacteria	delta/epsilon subdivisions	Deltaproteobacteria	Desulfobacterales	Desulfobulbaceae	unclassified Desulfobulbaceae	Desulfobulbaceae bacterium A2
7	root	cellular organisms	Bacteria	Proteobacteria	delta/epsilon subdivisions	Deltaproteobacteria	Desulfobacterales	Desulfobulbaceae	Desulfopila	Desulfopila aestuarii
7	root	cellular organisms	Bacteria	Proteobacteria	Gammaproteobacteria	unclassified Gammaproteobacteria	unclassified Gammaproteobacteria (miscellaneous)	Gammaproteobacteria bacterium RIFCSPLOWO2_02_FULL_57_10
7	root	cellular organisms	Bacteria	Proteobacteria	Gammaproteobacteria	unclassified Gammaproteobacteria	Thiohalorhabdus	Thiohalorhabdus denitrificans
7	root	cellular organisms	Bacteria	Proteobacteria	Gammaproteobacteria	Xanthomonadales	Xanthomonadaceae	Stenotrophomonas
7	root	cellular organisms	Bacteria	Proteobacteria	Gammaproteobacteria	Xanthomonadales	Xanthomonadaceae	Pseudoxanthomonas	Pseudoxanthomonas dokdonensis
7	root	cellular organisms	Bacteria	Proteobacteria	Gammaproteobacteria	Xanthomonadales	Xanthomonadaceae	Lysobacter	Lysobacter sp. URHA0019
7	root	cellular organisms	Bacteria	Proteobacteria	Gammaproteobacteria	Xanthomonadales	Xanthomonadaceae	Lysobacter	Lysobacter dokdonensis
7	root	cellular organisms	Bacteria	Proteobacteria	Gammaproteobacteria	Xanthomonadales	Rhodanobacteraceae	Rhodanobacter	Rhodanobacter thiooxydans
7	root	cellular organisms	Bacteria	Proteobacteria	Gammaproteobacteria	Thiotrichales	Thiotrichaceae	Thioploca	Thioploca ingrica
7	root	cellular organisms	Bacteria	Proteobacteria	Gammaproteobacteria	Nevskiales	Algiphilaceae	Algiphilus	Algiphilus aromaticivorans
7	root	cellular organisms	Bacteria	Proteobacteria	Gammaproteobacteria	Methylococcales	Methylococcaceae	Methylovulum	Methylovulum miyakonense
7	root	cellular organisms	Bacteria	Proteobacteria	Gammaproteobacteria	Methylococcales	Methylococcaceae	Methylobacter	Methylobacter tundripaludum
7	root	cellular organisms	Bacteria	Proteobacteria	Gammaproteobacteria	Chromatiales	unclassified Chromatiales	Chromatiales bacterium USCg_Taylor
7	root	cellular organisms	Bacteria	Proteobacteria	Gammaproteobacteria	Chromatiales	Wenzhouxiangellaceae	Wenzhouxiangella	Wenzhouxiangella marina
7	root	cellular organisms	Bacteria	Proteobacteria	Gammaproteobacteria	Chromatiales	Chromatiaceae	Lamprocystis	Lamprocystis purpurea
7	root	cellular organisms	Bacteria	Proteobacteria	Gammaproteobacteria	Chromatiales	Chromatiaceae	Candidatus Tenderia	Candidatus Tenderia electrophaga
7	root	cellular organisms	Bacteria	Proteobacteria	Gammaproteobacteria	Cellvibrionales	Cellvibrionaceae	Cellvibrio
7	root	cellular organisms	Bacteria	Proteobacteria	Gammaproteobacteria	Acidiferrobacterales	Acidiferrobacteraceae	Sulfurifustis	Sulfurifustis variabilis
7	root	cellular organisms	Bacteria	Proteobacteria	Betaproteobacteria	unclassified Betaproteobacteria	unclassified Betaproteobacteria (miscellaneous)	Betaproteobacteria bacterium RIFCSPLOWO2_02_FULL_63_19
7	root	cellular organisms	Bacteria	Proteobacteria	Betaproteobacteria	unclassified Betaproteobacteria	Candidatus Accumulibacter	Candidatus Accumulibacter sp. 66-26
7	root	cellular organisms	Bacteria	Proteobacteria	Betaproteobacteria	unclassified Betaproteobacteria	Candidatus Accumulibacter	Candidatus Accumulibacter phosphatis
7	root	cellular organisms	Bacteria	Proteobacteria	Betaproteobacteria	unclassified Betaproteobacteria	Candidatus Accumulibacter
7	root	cellular organisms	Bacteria	Proteobacteria	Betaproteobacteria	Sulfuricellales	Sulfuricellaceae	Sulfuricella
7	root	cellular organisms	Bacteria	Proteobacteria	Betaproteobacteria	Rhodocyclales	Rhodocyclaceae	unclassified Rhodocyclaceae	Rhodocyclaceae bacterium UTPRO2
7	root	cellular organisms	Bacteria	Proteobacteria	Betaproteobacteria	Rhodocyclales	Rhodocyclaceae	Rugosibacter	Rugosibacter aromaticivorans
7	root	cellular organisms	Bacteria	Proteobacteria	Betaproteobacteria	Nitrosomonadales	Nitrosomonadaceae	Nitrosospira
7	root	cellular organisms	Bacteria	Proteobacteria	Betaproteobacteria	Nitrosomonadales	Nitrosomonadaceae	Nitrosomonas	Nitrosomonas sp. Nm166
7	root	cellular organisms	Bacteria	Proteobacteria	Betaproteobacteria	Nitrosomonadales	Nitrosomonadaceae	Nitrosomonas	Nitrosomonas eutropha
7	root	cellular organisms	Bacteria	Proteobacteria	Betaproteobacteria	Neisseriales	Chromobacteriaceae	Leeia	Leeia oryzae
7	root	cellular organisms	Bacteria	Proteobacteria	Betaproteobacteria	Neisseriales	Chromobacteriaceae	Andreprevotia	Andreprevotia chitinilytica
7	root	cellular organisms	Bacteria	Proteobacteria	Betaproteobacteria	Methylophilales	Methylophilaceae	Methylotenera
7	root	cellular organisms	Bacteria	Proteobacteria	Betaproteobacteria	Burkholderiales	unclassified Burkholderiales	unclassified Burkholderiales (miscellaneous)	Burkholderiales bacterium 70-64
7	root	cellular organisms	Bacteria	Proteobacteria	Betaproteobacteria	Burkholderiales	unclassified Burkholderiales	Burkholderiales Genera incertae sedis	Thiomonas	Thiomonas sp. FB-6
7	root	cellular organisms	Bacteria	Proteobacteria	Betaproteobacteria	Burkholderiales	unclassified Burkholderiales	Burkholderiales Genera incertae sedis	Tepidimonas	Tepidimonas taiwanensis
7	root	cellular organisms	Bacteria	Proteobacteria	Betaproteobacteria	Burkholderiales	unclassified Burkholderiales	Burkholderiales Genera incertae sedis	Sphaerotilus	Sphaerotilus natans
7	root	cellular organisms	Bacteria	Proteobacteria	Betaproteobacteria	Burkholderiales	unclassified Burkholderiales	Burkholderiales Genera incertae sedis	Rubrivivax	Rubrivivax benzoatilyticus
7	root	cellular organisms	Bacteria	Proteobacteria	Betaproteobacteria	Burkholderiales	unclassified Burkholderiales	Burkholderiales Genera incertae sedis	Mitsuaria	Mitsuaria sp. PDC51
7	root	cellular organisms	Bacteria	Proteobacteria	Betaproteobacteria	Burkholderiales	unclassified Burkholderiales	Burkholderiales Genera incertae sedis	Methylibium	Methylibium sp. CF468
7	root	cellular organisms	Bacteria	Proteobacteria	Betaproteobacteria	Burkholderiales	unclassified Burkholderiales
7	root	cellular organisms	Bacteria	Proteobacteria	Betaproteobacteria	Burkholderiales	Oxalobacteraceae	Janthinobacterium	Janthinobacterium sp. CG3
7	root	cellular organisms	Bacteria	Proteobacteria	Betaproteobacteria	Burkholderiales	Oxalobacteraceae	Janthinobacterium
7	root	cellular organisms	Bacteria	Proteobacteria	Betaproteobacteria	Burkholderiales	Comamonadaceae	Rhodoferax	Albidiferax sp. OV413
7	root	cellular organisms	Bacteria	Proteobacteria	Betaproteobacteria	Burkholderiales	Comamonadaceae	Ramlibacter	Ramlibacter sp. Leaf400
7	root	cellular organisms	Bacteria	Proteobacteria	Betaproteobacteria	Burkholderiales	Comamonadaceae	Pseudacidovorax	Pseudacidovorax intermedius
7	root	cellular organisms	Bacteria	Proteobacteria	Betaproteobacteria	Burkholderiales	Comamonadaceae	Polaromonas	Polaromonas sp. C04
7	root	cellular organisms	Bacteria	Proteobacteria	Betaproteobacteria	Burkholderiales	Comamonadaceae	Caldimonas
7	root	cellular organisms	Bacteria	Proteobacteria	Betaproteobacteria	Burkholderiales	Burkholderiaceae	Polynucleobacter	Polynucleobacter sp. VK13
7	root	cellular organisms	Bacteria	Proteobacteria	Betaproteobacteria	Burkholderiales	Burkholderiaceae	Paraburkholderia	Paraburkholderia sp. SOS3
7	root	cellular organisms	Bacteria	Proteobacteria	Betaproteobacteria	Burkholderiales	Burkholderiaceae	Cupriavidus	Cupriavidus necator
7	root	cellular organisms	Bacteria	Proteobacteria	Betaproteobacteria	Burkholderiales	Burkholderiaceae	Caballeronia	Caballeronia udeis
7	root	cellular organisms	Bacteria	Proteobacteria	Betaproteobacteria	Burkholderiales	Burkholderiaceae	Caballeronia	Caballeronia glathei
7	root	cellular organisms	Bacteria	Proteobacteria	Betaproteobacteria	Burkholderiales	Burkholderiaceae	Burkholderia	Burkholderia sp. JS23
7	root	cellular organisms	Bacteria	Proteobacteria	Betaproteobacteria	Burkholderiales	Alcaligenaceae	Derxia	Derxia lacustris
7	root	cellular organisms	Bacteria	Proteobacteria	Betaproteobacteria	Burkholderiales	Alcaligenaceae	Derxia	Derxia gummosa
7	root	cellular organisms	Bacteria	Proteobacteria	Alphaproteobacteria	unclassified Alphaproteobacteria	unclassified Alphaproteobacteria (miscellaneous)	Alphaproteobacteria bacterium RBG_16_64_48
7	root	cellular organisms	Bacteria	Proteobacteria	Alphaproteobacteria	Sphingomonadales	Sphingomonadaceae	Sphingomonas	Sphingomonas changbaiensis
7	root	cellular organisms	Bacteria	Proteobacteria	Alphaproteobacteria	Sphingomonadales	Sphingomonadaceae	Sphingobium	Sphingobium sp. SYK-6
7	root	cellular organisms	Bacteria	Proteobacteria	Alphaproteobacteria	Rhodospirillales	unclassified Rhodospirillales	Elioraea	Elioraea tepidiphila
7	root	cellular organisms	Bacteria	Proteobacteria	Alphaproteobacteria	Rhodospirillales	unclassified Rhodospirillales
7	root	cellular organisms	Bacteria	Proteobacteria	Alphaproteobacteria	Rhodospirillales	Rhodospirillaceae	Thalassospira
7	root	cellular organisms	Bacteria	Proteobacteria	Alphaproteobacteria	Rhodospirillales	Rhodospirillaceae	Azospirillum	Azospirillum thiophilum
7	root	cellular organisms	Bacteria	Proteobacteria	Alphaproteobacteria	Rhodospirillales	Rhodospirillaceae	Azospirillum	Azospirillum sp. B4
7	root	cellular organisms	Bacteria	Proteobacteria	Alphaproteobacteria	Rhodospirillales	Acetobacteraceae	Belnapia	Belnapia sp. F-4-1
7	root	cellular organisms	Bacteria	Proteobacteria	Alphaproteobacteria	Rhodospirillales	Acetobacteraceae	Acetobacter
7	root	cellular organisms	Bacteria	Proteobacteria	Alphaproteobacteria	Rhodobacterales	Rhodobacteraceae	Sulfitobacter	Sulfitobacter brevis
7	root	cellular organisms	Bacteria	Proteobacteria	Alphaproteobacteria	Rhodobacterales	Rhodobacteraceae	Rhodobacter	Rhodobacter sp. CACIA14H1
7	root	cellular organisms	Bacteria	Proteobacteria	Alphaproteobacteria	Rhodobacterales	Hyphomonadaceae
7	root	cellular organisms	Bacteria	Proteobacteria	Alphaproteobacteria	Rhizobiales	unclassified Rhizobiales	unclassified Rhizobiales (miscellaneous)	Rhizobiales bacterium 65-79
7	root	cellular organisms	Bacteria	Proteobacteria	Alphaproteobacteria	Rhizobiales	unclassified Rhizobiales	unclassified Rhizobiales (miscellaneous)	Rhizobiales bacterium 62-47
7	root	cellular organisms	Bacteria	Proteobacteria	Alphaproteobacteria	Rhizobiales	unclassified Rhizobiales	Methylobrevis	Methylobrevis pamukkalensis
7	root	cellular organisms	Bacteria	Proteobacteria	Alphaproteobacteria	Rhizobiales	Xanthobacteraceae	Xanthobacter
7	root	cellular organisms	Bacteria	Proteobacteria	Alphaproteobacteria	Rhizobiales	Rhizobiaceae	Sinorhizobium/Ensifer group	Sinorhizobium	Sinorhizobium fredii group	Sinorhizobium fredii
7	root	cellular organisms	Bacteria	Proteobacteria	Alphaproteobacteria	Rhizobiales	Rhizobiaceae	Sinorhizobium/Ensifer group	Sinorhizobium
7	root	cellular organisms	Bacteria	Proteobacteria	Alphaproteobacteria	Rhizobiales	Rhizobiaceae	Sinorhizobium/Ensifer group	Ensifer
7	root	cellular organisms	Bacteria	Proteobacteria	Alphaproteobacteria	Rhizobiales	Phyllobacteriaceae	Mesorhizobium	Mesorhizobium australicum
7	root	cellular organisms	Bacteria	Proteobacteria	Alphaproteobacteria	Rhizobiales	Phyllobacteriaceae	Mesorhizobium	Mesorhizobium alhagi
7	root	cellular organisms	Bacteria	Proteobacteria	Alphaproteobacteria	Rhizobiales	Methylocystaceae
7	root	cellular organisms	Bacteria	Proteobacteria	Alphaproteobacteria	Rhizobiales	Methylobacteriaceae	Methylobacterium	Methylobacterium aquaticum
7	root	cellular organisms	Bacteria	Proteobacteria	Alphaproteobacteria	Rhizobiales	Hyphomicrobiaceae	Pelagibacterium	Pelagibacterium sp. SCN 64-44
7	root	cellular organisms	Bacteria	Proteobacteria	Alphaproteobacteria	Rhizobiales	Hyphomicrobiaceae	Cucumibacter	Cucumibacter marinus
7	root	cellular organisms	Bacteria	Proteobacteria	Alphaproteobacteria	Rhizobiales	Bradyrhizobiaceae	Bradyrhizobium	Bradyrhizobium sp. S23321
7	root	cellular organisms	Bacteria	Proteobacteria	Alphaproteobacteria	Rhizobiales	Bradyrhizobiaceae	Bradyrhizobium	Bradyrhizobium sp. AS23.2
7	root	cellular organisms	Bacteria	Proteobacteria	Alphaproteobacteria	Rhizobiales	Bradyrhizobiaceae	Bradyrhizobium	Bradyrhizobium retamae
7	root	cellular organisms	Bacteria	Proteobacteria	Alphaproteobacteria	Rhizobiales	Bradyrhizobiaceae	Bosea	Bosea vaviloviae
7	root	cellular organisms	Bacteria	Proteobacteria	Alphaproteobacteria	Rhizobiales	Bradyrhizobiaceae	Bosea	Bosea sp. 117
7	root	cellular organisms	Bacteria	Proteobacteria	Alphaproteobacteria	Rhizobiales	Bradyrhizobiaceae	Afipia	Afipia massiliensis
7	root	cellular organisms	Bacteria	Proteobacteria	Alphaproteobacteria	Rhizobiales	Aurantimonadaceae	Aureimonas
7	root	cellular organisms	Bacteria	Proteobacteria	Alphaproteobacteria	Rhizobiales	Aurantimonadaceae	Aurantimonas	Aurantimonas sp. Leaf443
7	root	cellular organisms	Bacteria	PVC group	Verrucomicrobia	unclassified Verrucomicrobia	unclassified Verrucomicrobia (miscellaneous)	Verrucomicrobia bacterium RIFCSPHIGHO2_12_FULL_41_10
7	root	cellular organisms	Bacteria	PVC group	Verrucomicrobia	unclassified Verrucomicrobia	unclassified Verrucomicrobia (miscellaneous)	Verrucomicrobia bacterium 13_1_20CM_4_54_11
7	root	cellular organisms	Bacteria	PVC group	Verrucomicrobia	Verrucomicrobiae	Verrucomicrobiales	Verrucomicrobia subdivision 6
7	root	cellular organisms	Bacteria	PVC group	Verrucomicrobia	Verrucomicrobiae	Verrucomicrobiales	Rubritaleaceae	Rubritalea	Rubritalea squalenifaciens	Rubritalea squalenifaciens DSM 18772
7	root	cellular organisms	Bacteria	PVC group	Verrucomicrobia	Opitutae	Puniceicoccales	Puniceicoccaceae	Coraliomargarita	Coraliomargarita akajimensis
7	root	cellular organisms	Bacteria	PVC group	Verrucomicrobia	Opitutae	Opitutales	Opitutaceae	Diplosphaera	Diplosphaera colitermitum
7	root	cellular organisms	Bacteria	PVC group	Planctomycetes	unclassified Planctomycetes	Planctomycetes bacterium SM23_32
7	root	cellular organisms	Bacteria	PVC group	Planctomycetes	unclassified Planctomycetes	Planctomycetes bacterium SM23_25
7	root	cellular organisms	Bacteria	PVC group	Planctomycetes	unclassified Planctomycetes	Planctomycetes bacterium SCN 63-9
7	root	cellular organisms	Bacteria	PVC group	Planctomycetes	Planctomycetia	Planctomycetales	Planctomycetaceae	Rhodopirellula	Rhodopirellula sp. SWK7
7	root	cellular organisms	Bacteria	PVC group	Planctomycetes	Planctomycetia	Candidatus Brocadiales	Candidatus Brocadiaceae	Candidatus Scalindua	Candidatus Scalindua rubra
7	root	cellular organisms	Bacteria	PVC group	Planctomycetes	Planctomycetia	Candidatus Brocadiales	Candidatus Brocadiaceae	Candidatus Brocadia	Candidatus Brocadia sinica
7	root	cellular organisms	Bacteria	PVC group	Lentisphaerae	Lentisphaeria	Lentisphaerales	Lentisphaeraceae	Lentisphaera	Lentisphaera araneosa
7	root	cellular organisms	Bacteria	PVC group	Chlamydiae	unclassified Chlamydiae	Chlamydiae bacterium RIFCSPHIGHO2_12_FULL_49_9
7	root	cellular organisms	Bacteria	PVC group	Chlamydiae	Chlamydiia	Parachlamydiales	Criblamydiaceae	Criblamydia	Criblamydia sequanensis
7	root	cellular organisms	Bacteria	PVC group	Chlamydiae	Chlamydiia	Chlamydiales	unclassified Chlamydiales	unclassified Chalmydiales (miscellaneous)	Chlamydiales bacterium 38-26
7	root	cellular organisms	Bacteria	PVC group	Candidatus Omnitrophica	unclassified Candidatus Omnitrophica	Omnitrophica WOR_2 bacterium RIFCSPHIGHO2_02_FULL_68_15
7	root	cellular organisms	Bacteria	Nitrospirae	Nitrospira	Nitrospirales	Nitrospiraceae	Nitrospira	Nitrospira sp. ST-bin4
7	root	cellular organisms	Bacteria	Nitrospirae	Nitrospira	Nitrospirales	Nitrospiraceae	Nitrospira	Nitrospira sp. SG-bin2
7	root	cellular organisms	Bacteria	Nitrospirae	Nitrospira	Nitrospirales	Nitrospiraceae	Leptospirillum	Leptospirillum sp. Group I	Leptospirillum ferrooxidans
7	root	cellular organisms	Bacteria	Nitrospinae/Tectomicrobia group	Nitrospinae	unclassified Nitrospinae	Nitrospinae bacterium RIFCSPLOWO2_12_FULL_45_22
7	root	cellular organisms	Bacteria	Nitrospinae/Tectomicrobia group	Nitrospinae	Nitrospinia	Nitrospinales	Nitrospinaceae	Nitrospina	Nitrospina gracilis
7	root	cellular organisms	Bacteria	Nitrospinae/Tectomicrobia group	Candidatus Tectomicrobia	unclassified Candidatus Tectomicrobia
7	root	cellular organisms	Bacteria	FCB group	candidate division Zixibacteria
7	root	cellular organisms	Bacteria	FCB group	Gemmatimonadetes	Gemmatimonadetes	Gemmatimonadales	Gemmatimonadaceae	Gemmatimonas
7	root	cellular organisms	Bacteria	FCB group	Candidatus Kryptonia
7	root	cellular organisms	Bacteria	FCB group	Candidatus Cloacimonetes	unclassified Candidatus Cloacimonetes	Candidatus Cloacimonetes bacterium 4572_55
7	root	cellular organisms	Bacteria	FCB group	Bacteroidetes/Chlorobi group	Ignavibacteriae	Ignavibacteria	unclassified Ignavibacteria	Ignavibacteria bacterium GWF2_33_9
7	root	cellular organisms	Bacteria	FCB group	Bacteroidetes/Chlorobi group	Ignavibacteriae	Ignavibacteria	Ignavibacteriales	Ignavibacteriaceae	Ignavibacterium	Ignavibacterium album
7	root	cellular organisms	Bacteria	FCB group	Bacteroidetes/Chlorobi group	Bacteroidetes	unclassified Bacteroidetes	unclassified Bacteroidetes (miscellaneous)	Bacteroidetes bacterium RIFCSPLOWO2_12_FULL_31_6
7	root	cellular organisms	Bacteria	FCB group	Bacteroidetes/Chlorobi group	Bacteroidetes	unclassified Bacteroidetes	unclassified Bacteroidetes (miscellaneous)	Bacteroidetes bacterium GWA2_31_9
7	root	cellular organisms	Bacteria	FCB group	Bacteroidetes/Chlorobi group	Bacteroidetes	Sphingobacteriia	Sphingobacteriales	Sphingobacteriaceae	Pedobacter	Pedobacter sp. ok626
7	root	cellular organisms	Bacteria	FCB group	Bacteroidetes/Chlorobi group	Bacteroidetes	Sphingobacteriia	Sphingobacteriales	Sphingobacteriaceae	Pedobacter	Pedobacter oryzae
7	root	cellular organisms	Bacteria	FCB group	Bacteroidetes/Chlorobi group	Bacteroidetes	Sphingobacteriia	Sphingobacteriales	Sphingobacteriaceae	Mucilaginibacter	Mucilaginibacter gossypiicola
7	root	cellular organisms	Bacteria	FCB group	Bacteroidetes/Chlorobi group	Bacteroidetes	Flavobacteriia	Flavobacteriales	Cryomorphaceae	unclassified Cryomorphaceae
7	root	cellular organisms	Bacteria	FCB group	Bacteroidetes/Chlorobi group	Bacteroidetes	Cytophagia	Cytophagales	Hymenobacteraceae	Pontibacter	Pontibacter korlensis
7	root	cellular organisms	Bacteria	FCB group	Bacteroidetes/Chlorobi group	Bacteroidetes	Cytophagia	Cytophagales	Flammeovirgaceae	Roseivirga	Roseivirga spongicola
7	root	cellular organisms	Bacteria	FCB group	Bacteroidetes/Chlorobi group	Bacteroidetes	Cytophagia	Cytophagales	Flammeovirgaceae	Reichenbachiella	Reichenbachiella faecimaris
7	root	cellular organisms	Bacteria	FCB group	Bacteroidetes/Chlorobi group	Bacteroidetes	Cytophagia	Cytophagales	Flammeovirgaceae	Nafulsella	Nafulsella turpanensis
7	root	cellular organisms	Bacteria	FCB group	Bacteroidetes/Chlorobi group	Bacteroidetes	Cytophagia	Cytophagales	Cytophagaceae	unclassified Cytophagaceae	Cytophagaceae bacterium SCN 52-12
7	root	cellular organisms	Bacteria	FCB group	Bacteroidetes/Chlorobi group	Bacteroidetes	Cytophagia	Cytophagales	Cytophagaceae	Spirosoma	Spirosoma endophyticum
7	root	cellular organisms	Bacteria	FCB group	Bacteroidetes/Chlorobi group	Bacteroidetes	Cytophagia	Cytophagales	Cyclobacteriaceae	Mariniradius	Mariniradius saccharolyticus
7	root	cellular organisms	Bacteria	FCB group	Bacteroidetes/Chlorobi group	Bacteroidetes	Chitinophagia	Chitinophagales	Chitinophagaceae	Chitinophaga	Chitinophaga sancti
7	root	cellular organisms	Bacteria	FCB group	Bacteroidetes/Chlorobi group	Bacteroidetes	Chitinophagia	Chitinophagales	Chitinophagaceae	Chitinophaga	Chitinophaga costaii
7	root	cellular organisms	Bacteria	FCB group	Bacteroidetes/Chlorobi group	Bacteroidetes	Bacteroidetes Order II. Incertae sedis	Rhodothermaceae	Salisaeta	Salisaeta longa
7	root	cellular organisms	Bacteria	Elusimicrobia	unclassified Elusimicrobia	Elusimicrobia bacterium RBG_16_66_12
7	root	cellular organisms	Bacteria	Acidobacteria	unclassified Acidobacteria	unclassified Acidobacteria (miscellaneous)	Acidobacteria bacterium RIFCSPLOWO2_12_FULL_67_14
7	root	cellular organisms	Bacteria	Acidobacteria	unclassified Acidobacteria	unclassified Acidobacteria (miscellaneous)	Acidobacteria bacterium RIFCSPLOWO2_02_FULL_67_21
7	root	cellular organisms	Bacteria	Acidobacteria	unclassified Acidobacteria	unclassified Acidobacteria (miscellaneous)	Acidobacteria bacterium RBG_16_64_8
7	root	cellular organisms	Bacteria	Acidobacteria	unclassified Acidobacteria	unclassified Acidobacteria (miscellaneous)	Acidobacteria bacterium 13_1_40CM_3_56_11
7	root	cellular organisms	Bacteria	Acidobacteria	unclassified Acidobacteria	unclassified Acidobacteria (miscellaneous)	Acidobacteria bacterium 13_1_20CM_3_58_11
7	root	cellular organisms	Bacteria	Acidobacteria	unclassified Acidobacteria	unclassified Acidobacteria (miscellaneous)	Acidobacteria bacterium 13_1_20CM_2_55_15
7	root	cellular organisms	Bacteria	Acidobacteria	unclassified Acidobacteria
7	root	cellular organisms	Bacteria	Acidobacteria	Acidobacteriia	Acidobacteriales	Acidobacteriaceae	Granulicella	Granulicella tundricola
6	root	cellular organisms	Eukaryota	Stramenopiles	Bacillariophyta	Coscinodiscophyceae	Thalassiosirophycidae	Thalassiosirales	Thalassiosiraceae	Thalassiosira	Thalassiosira oceanica
6	root	cellular organisms	Eukaryota	Opisthokonta	Fungi	Dikarya	Basidiomycota	Agaricomycotina	Agaricomycetes	Agaricomycetes incertae sedis	Sebacinales	Serendipitaceae	Serendipita	Serendipita indica	Serendipita indica DSM 11827
6	root	cellular organisms	Eukaryota	Opisthokonta	Fungi	Blastocladiomycota	Blastocladiomycetes	Blastocladiales	Catenariaceae	Catenaria	Catenaria anguillulae	Catenaria anguillulae PL171
6	root	cellular organisms	Eukaryota	Haptophyceae	Prymnesiales	Chrysochromulinaceae	Chrysochromulina	Chrysochromulina sp. CCMP291
6	root	cellular organisms	Eukaryota	Cryptophyta	Pyrenomonadales	Geminigeraceae	Guillardia	Guillardia theta	Guillardia theta CCMP2712
6	root	cellular organisms	Eukaryota	Apusozoa	Apusomonadidae	Thecamonas	Thecamonas trahens	Thecamonas trahens ATCC 50062
6	root	cellular organisms	Eukaryota	Alveolata	Ciliophora	Intramacronucleata	Spirotrichea	Stichotrichia	Sporadotrichida	Oxytrichidae
6	root	cellular organisms	Bacteria	unclassified Bacteria	Bacteria candidate phyla	candidate division TA06
6	root	cellular organisms	Bacteria	unclassified Bacteria	Bacteria candidate phyla	candidate division NC10	unclassified candidate division NC10	candidate division NC10 bacterium RIFCSPLOWO2_12_FULL_66_18
6	root	cellular organisms	Bacteria	unclassified Bacteria	Bacteria candidate phyla	Patescibacteria group	Parcubacteria group	Candidatus Moranbacteria
6	root	cellular organisms	Bacteria	unclassified Bacteria	Bacteria candidate phyla	Patescibacteria group	Microgenomates group	Candidatus Roizmanbacteria
6	root	cellular organisms	Bacteria	unclassified Bacteria	Bacteria candidate phyla	Patescibacteria group	Microgenomates group	Candidatus Gottesmanbacteria
6	root	cellular organisms	Bacteria	unclassified Bacteria	Bacteria candidate phyla	Patescibacteria group	Microgenomates group	Candidatus Daviesbacteria
6	root	cellular organisms	Bacteria	unclassified Bacteria	Bacteria candidate phyla	Candidatus Rokubacteria	Candidatus Rokubacteria bacterium RIFCSPLOWO2_12_FULL_71_22
6	root	cellular organisms	Bacteria	unclassified Bacteria	Bacteria candidate phyla	Candidatus Rokubacteria	Candidatus Rokubacteria bacterium 13_2_20CM_69_15_2
6	root	cellular organisms	Bacteria	unclassified Bacteria	Bacteria candidate phyla	Candidatus Rokubacteria	Candidatus Rokubacteria bacterium 13_1_20CM_4_68_9
6	root	cellular organisms	Bacteria	unclassified Bacteria	Bacteria candidate phyla	Candidatus Raymondbacteria
6	root	cellular organisms	Bacteria	unclassified Bacteria	Bacteria candidate phyla	Candidatus Peregrinibacteria	unclassified Candidatus Peregrinibacteria	Candidatus Peregrinibacteria bacterium CG1_02_54_53
6	root	cellular organisms	Bacteria	unclassified Bacteria	Bacteria candidate phyla	Candidatus Dadabacteria	Candidatus Dadabacteria bacterium RIFCSPHIGHO2_12_FULL_53_21
6	root	cellular organisms	Bacteria	unclassified Bacteria	Bacteria candidate phyla	Candidatus Dadabacteria	Candidatus Dadabacteria bacterium CSP1-2
6	root	cellular organisms	Bacteria	unclassified Bacteria	Bacteria candidate phyla	Candidatus Aminicenantes	unclassified Aminicenantes	Candidatus Aminicenantes bacterium RBG_19FT_COMBO_58_17
6	root	cellular organisms	Bacteria	unclassified Bacteria
6	root	cellular organisms	Bacteria	Terrabacteria group	Firmicutes	Clostridia	Clostridiales	Lachnospiraceae
6	root	cellular organisms	Bacteria	Terrabacteria group	Firmicutes	Bacilli	Bacillales	Staphylococcaceae	Staphylococcus
6	root	cellular organisms	Bacteria	Terrabacteria group	Firmicutes	Bacilli	Bacillales	Bacillaceae	Geobacillus
6	root	cellular organisms	Bacteria	Terrabacteria group	Firmicutes	Bacilli	Bacillales	Alicyclobacillaceae	Alicyclobacillus	Alicyclobacillus ferrooxydans
6	root	cellular organisms	Bacteria	Terrabacteria group	Deinococcus-Thermus	Deinococci	Thermales	Thermaceae	Marinithermus	Marinithermus hydrothermalis
6	root	cellular organisms	Bacteria	Terrabacteria group	Cyanobacteria/Melainabacteria group	Cyanobacteria	Synechococcales	Leptolyngbyaceae	Leptolyngbya	Leptolyngbya sp. NIES-3755
6	root	cellular organisms	Bacteria	Terrabacteria group	Cyanobacteria/Melainabacteria group	Cyanobacteria	Synechococcales	Leptolyngbyaceae	Leptolyngbya	Leptolyngbya sp. JSC-1
6	root	cellular organisms	Bacteria	Terrabacteria group	Cyanobacteria/Melainabacteria group	Cyanobacteria	Oscillatoriophycideae	Oscillatoriales	Microcoleaceae	Planktothrix
6	root	cellular organisms	Bacteria	Terrabacteria group	Cyanobacteria/Melainabacteria group	Cyanobacteria	Oscillatoriophycideae	Oscillatoriales	Microcoleaceae	Microcoleus	Microcoleus vaginatus
6	root	cellular organisms	Bacteria	Terrabacteria group	Cyanobacteria/Melainabacteria group	Cyanobacteria	Oscillatoriophycideae	Oscillatoriales	Gomontiellaceae	Crinalium	Crinalium epipsammum
6	root	cellular organisms	Bacteria	Terrabacteria group	Cyanobacteria/Melainabacteria group	Cyanobacteria	Oscillatoriophycideae	Oscillatoriales	Coleofasciculaceae	Geitlerinema	Geitlerinema sp. PCC 7407
6	root	cellular organisms	Bacteria	Terrabacteria group	Cyanobacteria/Melainabacteria group	Cyanobacteria	Nostocales	Tolypothrichaceae	Tolypothrix	Tolypothrix sp. PCC 7601
6	root	cellular organisms	Bacteria	Terrabacteria group	Cyanobacteria/Melainabacteria group	Cyanobacteria	Nostocales	Scytonemataceae	Scytonema	Scytonema tolypothrichoides
6	root	cellular organisms	Bacteria	Terrabacteria group	Cyanobacteria/Melainabacteria group	Cyanobacteria	Nostocales	Scytonemataceae	Scytonema	Scytonema hofmannii
6	root	cellular organisms	Bacteria	Terrabacteria group	Cyanobacteria/Melainabacteria group	Cyanobacteria	Nostocales	Nostocaceae	Nostoc	Nostoc sp. NIES-3756
6	root	cellular organisms	Bacteria	Terrabacteria group	Cyanobacteria/Melainabacteria group	Cyanobacteria	Nostocales	Nostocaceae	Cylindrospermum	Cylindrospermum stagnale
6	root	cellular organisms	Bacteria	Terrabacteria group	Cyanobacteria/Melainabacteria group	Cyanobacteria	Nostocales	Nostocaceae
6	root	cellular organisms	Bacteria	Terrabacteria group	Chloroflexi	unclassified Chloroflexi	unclassified Chloroflexi (miscellaneous)	Chloroflexi bacterium 13_1_40CM_4_68_4
6	root	cellular organisms	Bacteria	Terrabacteria group	Chloroflexi	Thermomicrobia	Thermomicrobiales	Thermomicrobiaceae	Thermomicrobium	Thermomicrobium roseum
6	root	cellular organisms	Bacteria	Terrabacteria group	Chloroflexi	Ktedonobacteria	Ktedonobacterales	Ktedonobacteraceae	Ktedonobacter
6	root	cellular organisms	Bacteria	Terrabacteria group	Chloroflexi	Chloroflexia	Herpetosiphonales	Herpetosiphonaceae	Herpetosiphon
6	root	cellular organisms	Bacteria	Terrabacteria group	Chloroflexi	Chloroflexia	Chloroflexales	Chloroflexineae	Chloroflexaceae	Chloroflexus	Chloroflexus aggregans
6	root	cellular organisms	Bacteria	Terrabacteria group	Chloroflexi	Anaerolineae	unclassified Anaerolineae	Anaerolineae bacterium UTCFX2
6	root	cellular organisms	Bacteria	Terrabacteria group	Chloroflexi	Anaerolineae	Anaerolineales	Anaerolineaceae	Leptolinea	Leptolinea tardivitalis
6	root	cellular organisms	Bacteria	Terrabacteria group	Armatimonadetes	unclassified Armatimonadetes	Armatimonadetes bacterium RBG_16_67_12
6	root	cellular organisms	Bacteria	Terrabacteria group	Armatimonadetes	unclassified Armatimonadetes
6	root	cellular organisms	Bacteria	Terrabacteria group	Actinobacteria	unclassified Actinobacteria	Actinobacteria bacterium RBG_16_70_17
6	root	cellular organisms	Bacteria	Terrabacteria group	Actinobacteria	unclassified Actinobacteria	Actinobacteria bacterium RBG_16_68_21
6	root	cellular organisms	Bacteria	Terrabacteria group	Actinobacteria	Thermoleophilia	Thermoleophilales	Thermoleophilaceae	Thermoleophilum	Thermoleophilum album
6	root	cellular organisms	Bacteria	Terrabacteria group	Actinobacteria	Actinobacteria	Streptosporangiales	Nocardiopsaceae	Nocardiopsis
6	root	cellular organisms	Bacteria	Terrabacteria group	Actinobacteria	Actinobacteria	Streptomycetales	Streptomycetaceae	Streptomyces	Streptomyces sp. BoleA5
6	root	cellular organisms	Bacteria	Terrabacteria group	Actinobacteria	Actinobacteria	Streptomycetales	Streptomycetaceae	Streptomyces	Streptomyces aurantiacus
6	root	cellular organisms	Bacteria	Terrabacteria group	Actinobacteria	Actinobacteria	Streptomycetales	Streptomycetaceae
6	root	cellular organisms	Bacteria	Terrabacteria group	Actinobacteria	Actinobacteria	Pseudonocardiales	Pseudonocardiaceae	Pseudonocardia	Pseudonocardia acaciae
6	root	cellular organisms	Bacteria	Terrabacteria group	Actinobacteria	Actinobacteria	Propionibacteriales	Nocardioidaceae	Aeromicrobium
6	root	cellular organisms	Bacteria	Terrabacteria group	Actinobacteria	Actinobacteria	Propionibacteriales	Nocardioidaceae	Actinopolymorpha	Actinopolymorpha cephalotaxi
6	root	cellular organisms	Bacteria	Terrabacteria group	Actinobacteria	Actinobacteria	Propionibacteriales	Nocardioidaceae	Actinopolymorpha	Actinopolymorpha alba
6	root	cellular organisms	Bacteria	Terrabacteria group	Actinobacteria	Actinobacteria	Micromonosporales	Micromonosporaceae	Catenuloplanes	Catenuloplanes japonicus
6	root	cellular organisms	Bacteria	Terrabacteria group	Actinobacteria	Actinobacteria	Micromonosporales	Micromonosporaceae	Asanoa	Asanoa ishikariensis
6	root	cellular organisms	Bacteria	Terrabacteria group	Actinobacteria	Actinobacteria	Micromonosporales	Micromonosporaceae	Actinoplanes	Actinoplanes philippinensis
6	root	cellular organisms	Bacteria	Terrabacteria group	Actinobacteria	Actinobacteria	Micromonosporales	Micromonosporaceae
6	root	cellular organisms	Bacteria	Terrabacteria group	Actinobacteria	Actinobacteria	Micrococcales	Micrococcaceae
6	root	cellular organisms	Bacteria	Terrabacteria group	Actinobacteria	Actinobacteria	Micrococcales	Intrasporangiaceae
6	root	cellular organisms	Bacteria	Terrabacteria group	Actinobacteria	Actinobacteria	Corynebacteriales	Mycobacteriaceae	Mycobacterium	Mycobacterium tuberculosis complex	Mycobacterium tuberculosis
6	root	cellular organisms	Bacteria	Terrabacteria group	Actinobacteria	Actinobacteria	Actinomycetales	Actinomycetaceae	Actinomyces
6	root	cellular organisms	Bacteria	Proteobacteria	delta/epsilon subdivisions	Deltaproteobacteria	unclassified Deltaproteobacteria	unclassified Deltaproteobacteria (miscellaneous)	Deltaproteobacteria bacterium CG2_30_66_27
6	root	cellular organisms	Bacteria	Proteobacteria	delta/epsilon subdivisions	Deltaproteobacteria	unclassified Deltaproteobacteria	Deferrisoma	Deferrisoma camini
6	root	cellular organisms	Bacteria	Proteobacteria	delta/epsilon subdivisions	Deltaproteobacteria	Myxococcales	Cystobacterineae	Anaeromyxobacteraceae	Anaeromyxobacter	Anaeromyxobacter dehalogenans
6	root	cellular organisms	Bacteria	Proteobacteria	delta/epsilon subdivisions	Deltaproteobacteria	Desulfuromonadales	Geobacteraceae	unclassified Geobacteraceae	Geobacteraceae bacterium GWC2_53_11
6	root	cellular organisms	Bacteria	Proteobacteria	delta/epsilon subdivisions	Deltaproteobacteria	Desulfuromonadales	Geobacteraceae	Geobacter	Geobacter sp. M18
6	root	cellular organisms	Bacteria	Proteobacteria	delta/epsilon subdivisions	Deltaproteobacteria	Desulfuromonadales	Geobacteraceae	Geobacter	Geobacter pickeringii
6	root	cellular organisms	Bacteria	Proteobacteria	delta/epsilon subdivisions	Deltaproteobacteria	Desulfuromonadales	Desulfuromonadaceae	Pelobacter	Pelobacter seleniigenes
6	root	cellular organisms	Bacteria	Proteobacteria	delta/epsilon subdivisions	Deltaproteobacteria	Desulfuromonadales	Desulfuromonadaceae	Desulfuromonas	Desulfuromonas soudanensis
6	root	cellular organisms	Bacteria	Proteobacteria	delta/epsilon subdivisions	Deltaproteobacteria	Desulfovibrionales	Desulfovibrionaceae	Desulfovibrio	Desulfovibrio africanus
6	root	cellular organisms	Bacteria	Proteobacteria	delta/epsilon subdivisions	Deltaproteobacteria	Desulfobacterales	Desulfobacteraceae	unclassified Desulfobacteraceae	Desulfobacteraceae bacterium 4484_190.2
6	root	cellular organisms	Bacteria	Proteobacteria	delta/epsilon subdivisions	Deltaproteobacteria	Desulfobacterales	Desulfobacteraceae	Desulfobacterium	environmental samples	uncultured Desulfobacterium sp.
6	root	cellular organisms	Bacteria	Proteobacteria	delta/epsilon subdivisions	Deltaproteobacteria	Desulfobacterales	Desulfobacteraceae	Desulfatitalea	Desulfatitalea sp. BRH_c12
6	root	cellular organisms	Bacteria	Proteobacteria	delta/epsilon subdivisions	Deltaproteobacteria	Bdellovibrionales	unclassified Bdellovibrionales	Bdellovibrionales bacterium RIFOXYD1_FULL_53_11
6	root	cellular organisms	Bacteria	Proteobacteria	delta/epsilon subdivisions	Deltaproteobacteria	Bdellovibrionales	Bdellovibrionaceae	Bdellovibrio	Bdellovibrio exovorus
6	root	cellular organisms	Bacteria	Proteobacteria	delta/epsilon subdivisions	Deltaproteobacteria	Bdellovibrionales	Bdellovibrionaceae	Bdellovibrio
6	root	cellular organisms	Bacteria	Proteobacteria	Gammaproteobacteria	unclassified Gammaproteobacteria	sulfur-oxidizing symbionts	Candidatus Thiodiazotropha	Candidatus Thiodiazotropha endoloripes
6	root	cellular organisms	Bacteria	Proteobacteria	Gammaproteobacteria	Xanthomonadales	Xanthomonadaceae	Luteimonas	Luteimonas sp. J29
6	root	cellular organisms	Bacteria	Proteobacteria	Gammaproteobacteria	Xanthomonadales	Rhodanobacteraceae	Metallibacterium	Metallibacterium scheffleri
6	root	cellular organisms	Bacteria	Proteobacteria	Gammaproteobacteria	Xanthomonadales	Rhodanobacteraceae	Aquimonas	Aquimonas voraii
6	root	cellular organisms	Bacteria	Proteobacteria	Gammaproteobacteria	Vibrionales	Vibrionaceae	Photobacterium
6	root	cellular organisms	Bacteria	Proteobacteria	Gammaproteobacteria	Thiotrichales	Thiotrichaceae	Thiothrix	Thiothrix nivea
6	root	cellular organisms	Bacteria	Proteobacteria	Gammaproteobacteria	Thiotrichales	Thiotrichaceae	Beggiatoa	Beggiatoa leptomitiformis
6	root	cellular organisms	Bacteria	Proteobacteria	Gammaproteobacteria	Pseudomonadales	Pseudomonadaceae	Pseudomonas	Pseudomonas stutzeri group	Pseudomonas stutzeri subgroup	Pseudomonas stutzeri
6	root	cellular organisms	Bacteria	Proteobacteria	Gammaproteobacteria	Pseudomonadales
6	root	cellular organisms	Bacteria	Proteobacteria	Gammaproteobacteria	Oceanospirillales	Alcanivoracaceae	Marinicella	Marinicella sp. F2
6	root	cellular organisms	Bacteria	Proteobacteria	Gammaproteobacteria	Oceanospirillales
6	root	cellular organisms	Bacteria	Proteobacteria	Gammaproteobacteria	Nevskiales	Sinobacteraceae	Solimonas	Solimonas aquatica
6	root	cellular organisms	Bacteria	Proteobacteria	Gammaproteobacteria	Methylococcales	Methylothermaceae	unclassified Methylothermaceae	Methylothermaceae bacteria B42
6	root	cellular organisms	Bacteria	Proteobacteria	Gammaproteobacteria	Methylococcales	Crenotrichaceae	Crenothrix	Crenothrix polyspora
6	root	cellular organisms	Bacteria	Proteobacteria	Gammaproteobacteria	Chromatiales	unclassified Chromatiales	Chromatiales bacterium (ex Bugula neritina AB1)
6	root	cellular organisms	Bacteria	Proteobacteria	Gammaproteobacteria	Chromatiales	Ectothiorhodospiraceae	Halofilum	Halofilum ochraceum
6	root	cellular organisms	Bacteria	Proteobacteria	Gammaproteobacteria	Chromatiales	Ectothiorhodospiraceae	Acidihalobacter	Acidihalobacter ferrooxidans
6	root	cellular organisms	Bacteria	Proteobacteria	Gammaproteobacteria	Chromatiales	Chromatiaceae	Thiohalocapsa	environmental samples	uncultured Thiohalocapsa sp. PB-PSB1
6	root	cellular organisms	Bacteria	Proteobacteria	Gammaproteobacteria	Alteromonadales	Colwelliaceae	Colwellia
6	root	cellular organisms	Bacteria	Proteobacteria	Betaproteobacteria	unclassified Betaproteobacteria	unclassified Betaproteobacteria (miscellaneous)	Betaproteobacteria bacterium RIFCSPLOWO2_12_FULL_67_28
6	root	cellular organisms	Bacteria	Proteobacteria	Betaproteobacteria	unclassified Betaproteobacteria	Candidatus Accumulibacter	Candidatus Accumulibacter sp. BA-92
6	root	cellular organisms	Bacteria	Proteobacteria	Betaproteobacteria	Sulfuricellales	Sulfuricellaceae	Sulfuricella	Sulfuricella sp. T08
6	root	cellular organisms	Bacteria	Proteobacteria	Betaproteobacteria	Rhodocyclales	Rhodocyclaceae	Azonexus	Azonexus hydrophilus
6	root	cellular organisms	Bacteria	Proteobacteria	Betaproteobacteria	Rhodocyclales	Rhodocyclaceae	Aromatoleum	Aromatoleum aromaticum
6	root	cellular organisms	Bacteria	Proteobacteria	Betaproteobacteria	Nitrosomonadales	Nitrosomonadaceae	Nitrosovibrio	Nitrosovibrio sp. Nv17
6	root	cellular organisms	Bacteria	Proteobacteria	Betaproteobacteria	Neisseriales	Chromobacteriaceae	Jeongeupia	Jeongeupia sp. USM3
6	root	cellular organisms	Bacteria	Proteobacteria	Betaproteobacteria	Neisseriales	Chromobacteriaceae	Chromobacterium group	Chromobacterium
6	root	cellular organisms	Bacteria	Proteobacteria	Betaproteobacteria	Neisseriales	Chromobacteriaceae	Aquaspirillum	Aquaspirillum sp. LM1
6	root	cellular organisms	Bacteria	Proteobacteria	Betaproteobacteria	Methylophilales	Methylophilaceae	Methylovorus	Methylovorus sp. MM1
6	root	cellular organisms	Bacteria	Proteobacteria	Betaproteobacteria	Methylophilales	Methylophilaceae	Methylovorus
6	root	cellular organisms	Bacteria	Proteobacteria	Betaproteobacteria	Methylophilales	Methylophilaceae	Methylotenera	Methylotenera mobilis
6	root	cellular organisms	Bacteria	Proteobacteria	Betaproteobacteria	Gallionellales	Gallionellaceae	Ferriphaselus	Ferriphaselus amnicola
6	root	cellular organisms	Bacteria	Proteobacteria	Betaproteobacteria	Burkholderiales	unclassified Burkholderiales	Burkholderiales Genera incertae sedis	Methylibium	Methylibium sp. Root1272
6	root	cellular organisms	Bacteria	Proteobacteria	Betaproteobacteria	Burkholderiales	Oxalobacteraceae	Massilia	Massilia sp. CF038
6	root	cellular organisms	Bacteria	Proteobacteria	Betaproteobacteria	Burkholderiales	Oxalobacteraceae	Herminiimonas	Herminiimonas sp. CN
6	root	cellular organisms	Bacteria	Proteobacteria	Betaproteobacteria	Burkholderiales	Oxalobacteraceae	Collimonas	Collimonas sp. OK607
6	root	cellular organisms	Bacteria	Proteobacteria	Betaproteobacteria	Burkholderiales	Comamonadaceae	Variovorax	Variovorax sp. KK3
6	root	cellular organisms	Bacteria	Proteobacteria	Betaproteobacteria	Burkholderiales	Comamonadaceae	Rhodoferax	Rhodoferax saidenbachensis
6	root	cellular organisms	Bacteria	Proteobacteria	Betaproteobacteria	Burkholderiales	Comamonadaceae	Pseudorhodoferax	Pseudorhodoferax sp. Leaf265
6	root	cellular organisms	Bacteria	Proteobacteria	Betaproteobacteria	Burkholderiales	Comamonadaceae	Polaromonas	Polaromonas sp. EUR3 1.2.1
6	root	cellular organisms	Bacteria	Proteobacteria	Betaproteobacteria	Burkholderiales	Comamonadaceae	Polaromonas	Polaromonas naphthalenivorans
6	root	cellular organisms	Bacteria	Proteobacteria	Betaproteobacteria	Burkholderiales	Comamonadaceae	Pelomonas	Pelomonas sp. Root1237
6	root	cellular organisms	Bacteria	Proteobacteria	Betaproteobacteria	Burkholderiales	Comamonadaceae	Limnohabitans	Limnohabitans sp. Rim28
6	root	cellular organisms	Bacteria	Proteobacteria	Betaproteobacteria	Burkholderiales	Comamonadaceae	Limnohabitans	Limnohabitans planktonicus
6	root	cellular organisms	Bacteria	Proteobacteria	Betaproteobacteria	Burkholderiales	Comamonadaceae	Delftia
6	root	cellular organisms	Bacteria	Proteobacteria	Betaproteobacteria	Burkholderiales	Comamonadaceae	Comamonas	Comamonas testosteroni
6	root	cellular organisms	Bacteria	Proteobacteria	Betaproteobacteria	Burkholderiales	Burkholderiaceae	Limnobacter
6	root	cellular organisms	Bacteria	Proteobacteria	Betaproteobacteria	Burkholderiales	Burkholderiaceae	Lautropia	Lautropia sp. SCN 69-89
6	root	cellular organisms	Bacteria	Proteobacteria	Betaproteobacteria	Burkholderiales	Burkholderiaceae	Burkholderia	Burkholderia cepacia complex
6	root	cellular organisms	Bacteria	Proteobacteria	Betaproteobacteria	Burkholderiales	Alcaligenaceae	Castellaniella	Castellaniella caeni
6	root	cellular organisms	Bacteria	Proteobacteria	Alphaproteobacteria	unclassified Alphaproteobacteria	unclassified Alphaproteobacteria (miscellaneous)	alpha proteobacterium Q-1
6	root	cellular organisms	Bacteria	Proteobacteria	Alphaproteobacteria	unclassified Alphaproteobacteria	unclassified Alphaproteobacteria (miscellaneous)	alpha proteobacterium AAP38
6	root	cellular organisms	Bacteria	Proteobacteria	Alphaproteobacteria	unclassified Alphaproteobacteria	unclassified Alphaproteobacteria (miscellaneous)	Alphaproteobacteria bacterium GWF2_58_20
6	root	cellular organisms	Bacteria	Proteobacteria	Alphaproteobacteria	unclassified Alphaproteobacteria	unclassified Alphaproteobacteria (miscellaneous)	Alphaproteobacteria bacterium 41-28
6	root	cellular organisms	Bacteria	Proteobacteria	Alphaproteobacteria	unclassified Alphaproteobacteria	Thermopetrobacter	Thermopetrobacter sp. TC1
6	root	cellular organisms	Bacteria	Proteobacteria	Alphaproteobacteria	unclassified Alphaproteobacteria	Polymorphum	Polymorphum gilvum
6	root	cellular organisms	Bacteria	Proteobacteria	Alphaproteobacteria	Sphingomonadales	Sphingomonadaceae	Sphingomonas	Sphingomonas sp. CCH10-B3
6	root	cellular organisms	Bacteria	Proteobacteria	Alphaproteobacteria	Sphingomonadales	Sphingomonadaceae	Sphingomonas	Sphingomonas sp. 66-10
6	root	cellular organisms	Bacteria	Proteobacteria	Alphaproteobacteria	Sphingomonadales	Sphingomonadaceae	Sphingomonas	Sphingomonas sanxanigenens
6	root	cellular organisms	Bacteria	Proteobacteria	Alphaproteobacteria	Sphingomonadales	Sphingomonadaceae	Sphingobium	Sphingobium ummariense
6	root	cellular organisms	Bacteria	Proteobacteria	Alphaproteobacteria	Sphingomonadales	Sphingomonadaceae	Novosphingobium	Novosphingobium malaysiense
6	root	cellular organisms	Bacteria	Proteobacteria	Alphaproteobacteria	Sphingomonadales	Erythrobacteraceae	Porphyrobacter	Porphyrobacter mercurialis
6	root	cellular organisms	Bacteria	Proteobacteria	Alphaproteobacteria	Sphingomonadales	Erythrobacteraceae	Altererythrobacter	Altererythrobacter sp. MH-B5
6	root	cellular organisms	Bacteria	Proteobacteria	Alphaproteobacteria	Rickettsiales	Rickettsiaceae	Rickettsieae	Rickettsia
6	root	cellular organisms	Bacteria	Proteobacteria	Alphaproteobacteria	Rhodospirillales	Rhodospirillaceae	Magnetospirillum	Magnetospirillum sp. 64-120
6	root	cellular organisms	Bacteria	Proteobacteria	Alphaproteobacteria	Rhodospirillales	Rhodospirillaceae	Azospirillum	Azospirillum halopraeferens
6	root	cellular organisms	Bacteria	Proteobacteria	Alphaproteobacteria	Rhodospirillales	Acetobacteraceae	Roseomonas	Roseomonas gilardii
6	root	cellular organisms	Bacteria	Proteobacteria	Alphaproteobacteria	Rhodospirillales	Acetobacteraceae	Acidiphilium
6	root	cellular organisms	Bacteria	Proteobacteria	Alphaproteobacteria	Rhodobacterales	Rhodobacteraceae	Stappia
6	root	cellular organisms	Bacteria	Proteobacteria	Alphaproteobacteria	Rhodobacterales	Rhodobacteraceae	Pseudovibrio
6	root	cellular organisms	Bacteria	Proteobacteria	Alphaproteobacteria	Rhodobacterales	Hyphomonadaceae	Oceanicaulis
6	root	cellular organisms	Bacteria	Proteobacteria	Alphaproteobacteria	Rhizobiales	unclassified Rhizobiales	unclassified Rhizobiales (miscellaneous)	Rhizobiales bacterium HL-109
6	root	cellular organisms	Bacteria	Proteobacteria	Alphaproteobacteria	Rhizobiales	unclassified Rhizobiales	unclassified Rhizobiales (miscellaneous)	Rhizobiales bacterium GAS113
6	root	cellular organisms	Bacteria	Proteobacteria	Alphaproteobacteria	Rhizobiales	unclassified Rhizobiales	Methyloceanibacter	Methyloceanibacter methanicus
6	root	cellular organisms	Bacteria	Proteobacteria	Alphaproteobacteria	Rhizobiales	unclassified Rhizobiales	Methyloceanibacter	Methyloceanibacter caenitepidi
6	root	cellular organisms	Bacteria	Proteobacteria	Alphaproteobacteria	Rhizobiales	Xanthobacteraceae	Xanthobacter	Xanthobacter autotrophicus
6	root	cellular organisms	Bacteria	Proteobacteria	Alphaproteobacteria	Rhizobiales	Rhodobiaceae	Roseospirillum	Roseospirillum parvum
6	root	cellular organisms	Bacteria	Proteobacteria	Alphaproteobacteria	Rhizobiales	Rhizobiaceae	Shinella
6	root	cellular organisms	Bacteria	Proteobacteria	Alphaproteobacteria	Rhizobiales	Phyllobacteriaceae	Nitratireductor	Nitratireductor basaltis
6	root	cellular organisms	Bacteria	Proteobacteria	Alphaproteobacteria	Rhizobiales	Phyllobacteriaceae	Mesorhizobium	Mesorhizobium ciceri
6	root	cellular organisms	Bacteria	Proteobacteria	Alphaproteobacteria	Rhizobiales	Phyllobacteriaceae	Aminobacter	Aminobacter aminovorans
6	root	cellular organisms	Bacteria	Proteobacteria	Alphaproteobacteria	Rhizobiales	Methylocystaceae	Terasakiella	Terasakiella sp. PR1
6	root	cellular organisms	Bacteria	Proteobacteria	Alphaproteobacteria	Rhizobiales	Methylocystaceae	Methylocystis	Methylocystis bryophila
6	root	cellular organisms	Bacteria	Proteobacteria	Alphaproteobacteria	Rhizobiales	Methylocystaceae	Methylocystis
6	root	cellular organisms	Bacteria	Proteobacteria	Alphaproteobacteria	Rhizobiales	Methylobacteriaceae	Microvirga	Microvirga lotononidis
6	root	cellular organisms	Bacteria	Proteobacteria	Alphaproteobacteria	Rhizobiales	Hyphomicrobiaceae	Devosia	Devosia sp. H5989
6	root	cellular organisms	Bacteria	Proteobacteria	Alphaproteobacteria	Rhizobiales	Hyphomicrobiaceae	Devosia	Devosia enhydra
6	root	cellular organisms	Bacteria	Proteobacteria	Alphaproteobacteria	Rhizobiales	Bradyrhizobiaceae	Bradyrhizobium	Bradyrhizobium sp. WSM3983
6	root	cellular organisms	Bacteria	Proteobacteria	Alphaproteobacteria	Rhizobiales	Bradyrhizobiaceae	Bradyrhizobium	Bradyrhizobium sp. WSM1743
6	root	cellular organisms	Bacteria	Proteobacteria	Alphaproteobacteria	Rhizobiales	Bradyrhizobiaceae	Bradyrhizobium	Bradyrhizobium sp. NAS96.2
6	root	cellular organisms	Bacteria	Proteobacteria	Alphaproteobacteria	Rhizobiales	Bradyrhizobiaceae	Bradyrhizobium	Bradyrhizobium sp. LTSPM299
6	root	cellular organisms	Bacteria	Proteobacteria	Alphaproteobacteria	Rhizobiales	Beijerinckiaceae	Methylocapsa	Methylocapsa acidiphila
6	root	cellular organisms	Bacteria	Proteobacteria	Alphaproteobacteria	Rhizobiales	Bartonellaceae	Bartonella
6	root	cellular organisms	Bacteria	Proteobacteria	Alphaproteobacteria	Kiloniellales	Kiloniellaceae	Kiloniella	Kiloniella laminariae
6	root	cellular organisms	Bacteria	Proteobacteria	Alphaproteobacteria	Caulobacterales	Caulobacteraceae	unclassified Caulobacteraceae	Caulobacteraceae bacterium TH1-2
6	root	cellular organisms	Bacteria	Proteobacteria	Alphaproteobacteria	Caulobacterales	Caulobacteraceae	Phenylobacterium	Phenylobacterium sp. RIFCSPHIGHO2_01_FULL_70_10
6	root	cellular organisms	Bacteria	Proteobacteria	Alphaproteobacteria	Caulobacterales	Caulobacteraceae	Caulobacter	Caulobacter sp. K31
6	root	cellular organisms	Bacteria	Proteobacteria	Alphaproteobacteria	Caulobacterales	Caulobacteraceae	Brevundimonas	Brevundimonas sp. LM2
6	root	cellular organisms	Bacteria	Proteobacteria	Alphaproteobacteria	Caulobacterales	Caulobacteraceae	Brevundimonas
6	root	cellular organisms	Bacteria	Proteobacteria	Alphaproteobacteria	Caulobacterales	Caulobacteraceae	Asticcacaulis	Asticcacaulis sp. AC460
6	root	cellular organisms	Bacteria	Proteobacteria	Alphaproteobacteria	Caulobacterales	Caulobacteraceae	Asticcacaulis	Asticcacaulis benevestitus
6	root	cellular organisms	Bacteria	PVC group	Verrucomicrobia	unclassified Verrucomicrobia	unclassified Verrucomicrobia (miscellaneous)	Verrucomicrobia bacterium SCGC AAA168-F10
6	root	cellular organisms	Bacteria	PVC group	Verrucomicrobia	unclassified Verrucomicrobia	unclassified Verrucomicrobia (miscellaneous)	Verrucomicrobia bacterium GWF2_51_19
6	root	cellular organisms	Bacteria	PVC group	Verrucomicrobia	Verrucomicrobiae	Verrucomicrobiales	Verrucomicrobiaceae	Verrucomicrobium	Verrucomicrobium sp. BvORR034
6	root	cellular organisms	Bacteria	PVC group	Verrucomicrobia	Opitutae	Opitutales	Opitutaceae	Cephaloticoccus
6	root	cellular organisms	Bacteria	PVC group	Planctomycetes	unclassified Planctomycetes	Planctomycetes bacterium RBG_13_50_24
6	root	cellular organisms	Bacteria	PVC group	Planctomycetes	Planctomycetia	Planctomycetales	unclassified Planctomycetales	unclassified Planctomycetales (miscellaneous)	Planctomycetales bacterium 4484_123
6	root	cellular organisms	Bacteria	PVC group	Planctomycetes	Planctomycetia	Planctomycetales	Planctomycetaceae	Rhodopirellula	Rhodopirellula islandica
6	root	cellular organisms	Bacteria	PVC group	Planctomycetes	Planctomycetia	Planctomycetales	Planctomycetaceae	Planctopirus	Planctopirus limnophila
6	root	cellular organisms	Bacteria	PVC group	Planctomycetes	Planctomycetia	Candidatus Brocadiales	Candidatus Brocadiaceae	Candidatus Jettenia	Candidatus Jettenia caeni
6	root	cellular organisms	Bacteria	PVC group	Lentisphaerae	unclassified Lentisphaerae	unclassified Lentisphaerae (miscellaneous)	Lentisphaerae bacterium GWF2_50_93
6	root	cellular organisms	Bacteria	PVC group	Chlamydiae	Chlamydiia	Parachlamydiales	Parachlamydiaceae	Parachlamydia	Parachlamydia acanthamoebae
6	root	cellular organisms	Bacteria	PVC group	Candidatus Omnitrophica	unclassified Candidatus Omnitrophica	Omnitrophica bacterium GWA2_52_8
6	root	cellular organisms	Bacteria	PVC group	Candidatus Omnitrophica	unclassified Candidatus Omnitrophica	Omnitrophica bacterium GWA2_52_12
6	root	cellular organisms	Bacteria	PVC group	Candidatus Omnitrophica	unclassified Candidatus Omnitrophica	Omnitrophica bacterium GWA2_50_21
6	root	cellular organisms	Bacteria	PVC group	Candidatus Omnitrophica	unclassified Candidatus Omnitrophica	Omnitrophica WOR_2 bacterium GWA2_45_18
6	root	cellular organisms	Bacteria	PVC group	Candidatus Omnitrophica	unclassified Candidatus Omnitrophica	Candidatus Omnitrophica bacterium CG1_02_49_16
6	root	cellular organisms	Bacteria	Nitrospirae	unclassified Nitrospirae	Nitrospirae bacterium CG2_30_70_394
6	root	cellular organisms	Bacteria	Nitrospirae	unclassified Nitrospirae	Nitrospirae bacterium 13_2_20CM_2_61_4
6	root	cellular organisms	Bacteria	Nitrospirae	Nitrospira	Nitrospirales	Nitrospiraceae	Nitrospira	Candidatus Nitrospira inopinata
6	root	cellular organisms	Bacteria	Nitrospirae
6	root	cellular organisms	Bacteria	FCB group	Gemmatimonadetes	unclassified Gemmatimonadetes	Gemmatimonadetes bacterium 13_2_20CM_2_69_23
6	root	cellular organisms	Bacteria	FCB group	Gemmatimonadetes	Gemmatimonadetes	Gemmatimonadales	Gemmatimonadaceae	Gemmatimonas	Gemmatimonas sp. SG8_38_2
6	root	cellular organisms	Bacteria	FCB group	Bacteroidetes/Chlorobi group	Ignavibacteriae	Ignavibacteria	unclassified Ignavibacteria	Ignavibacteria bacterium RBG_13_36_8
6	root	cellular organisms	Bacteria	FCB group	Bacteroidetes/Chlorobi group	Ignavibacteriae	Ignavibacteria	Ignavibacteriales	unclassified Ignavibacteriales	Ignavibacteriales bacterium UTCHB3
6	root	cellular organisms	Bacteria	FCB group	Bacteroidetes/Chlorobi group	Ignavibacteriae	Ignavibacteria	Ignavibacteriales	Melioribacteraceae	Melioribacter	Melioribacter roseus
6	root	cellular organisms	Bacteria	FCB group	Bacteroidetes/Chlorobi group	Bacteroidetes	unclassified Bacteroidetes	unclassified Bacteroidetes (miscellaneous)	Bacteroidetes bacterium OLB9
6	root	cellular organisms	Bacteria	FCB group	Bacteroidetes/Chlorobi group	Bacteroidetes	unclassified Bacteroidetes	unclassified Bacteroidetes (miscellaneous)	Bacteroidetes bacterium 43-16
6	root	cellular organisms	Bacteria	FCB group	Bacteroidetes/Chlorobi group	Bacteroidetes	Sphingobacteriia	Sphingobacteriales	unclassified Sphingobacteriales	unclassified Sphingobacteriales (miscellaneous)	Sphingobacteriales bacterium BACL12 MAG-120813-bin55
6	root	cellular organisms	Bacteria	FCB group	Bacteroidetes/Chlorobi group	Bacteroidetes	Sphingobacteriia	Sphingobacteriales	Sphingobacteriaceae	Pedobacter	Pedobacter sp. V48
6	root	cellular organisms	Bacteria	FCB group	Bacteroidetes/Chlorobi group	Bacteroidetes	Sphingobacteriia	Sphingobacteriales	Sphingobacteriaceae	Pedobacter	Pedobacter sp. Leaf41
6	root	cellular organisms	Bacteria	FCB group	Bacteroidetes/Chlorobi group	Bacteroidetes	Sphingobacteriia	Sphingobacteriales	Sphingobacteriaceae	Pedobacter	Pedobacter rhizosphaerae
6	root	cellular organisms	Bacteria	FCB group	Bacteroidetes/Chlorobi group	Bacteroidetes	Sphingobacteriia	Sphingobacteriales	Sphingobacteriaceae	Pedobacter	Pedobacter hartonius
6	root	cellular organisms	Bacteria	FCB group	Bacteroidetes/Chlorobi group	Bacteroidetes	Sphingobacteriia	Sphingobacteriales	Sphingobacteriaceae	Pedobacter	Pedobacter cryoconitis
6	root	cellular organisms	Bacteria	FCB group	Bacteroidetes/Chlorobi group	Bacteroidetes	Sphingobacteriia	Sphingobacteriales	Sphingobacteriaceae	Mucilaginibacter	Mucilaginibacter sp. OK268
6	root	cellular organisms	Bacteria	FCB group	Bacteroidetes/Chlorobi group	Bacteroidetes	Saprospiria	Saprospirales	Lewinellaceae	Lewinella	Lewinella agarilytica
6	root	cellular organisms	Bacteria	FCB group	Bacteroidetes/Chlorobi group	Bacteroidetes	Flavobacteriia	Flavobacteriales	Flavobacteriaceae	Flavobacterium	Flavobacterium xinjiangense
6	root	cellular organisms	Bacteria	FCB group	Bacteroidetes/Chlorobi group	Bacteroidetes	Flavobacteriia	Flavobacteriales	Flavobacteriaceae	Flavobacterium	Flavobacterium sp. AED
6	root	cellular organisms	Bacteria	FCB group	Bacteroidetes/Chlorobi group	Bacteroidetes	Flavobacteriia	Flavobacteriales	Flavobacteriaceae	Flavobacterium	Flavobacterium rivuli
6	root	cellular organisms	Bacteria	FCB group	Bacteroidetes/Chlorobi group	Bacteroidetes	Flavobacteriia	Flavobacteriales	Flavobacteriaceae	Flavobacterium	Flavobacterium gilvum
6	root	cellular organisms	Bacteria	FCB group	Bacteroidetes/Chlorobi group	Bacteroidetes	Flavobacteriia	Flavobacteriales	Flavobacteriaceae	Elizabethkingia
6	root	cellular organisms	Bacteria	FCB group	Bacteroidetes/Chlorobi group	Bacteroidetes	Cytophagia	Cytophagales	Hymenobacteraceae	Siccationidurans	Siccationidurans arizonensis
6	root	cellular organisms	Bacteria	FCB group	Bacteroidetes/Chlorobi group	Bacteroidetes	Cytophagia	Cytophagales	Hymenobacteraceae	Rufibacter	Rufibacter ruber
6	root	cellular organisms	Bacteria	FCB group	Bacteroidetes/Chlorobi group	Bacteroidetes	Cytophagia	Cytophagales	Hymenobacteraceae	Pontibacter	Pontibacter roseus
6	root	cellular organisms	Bacteria	FCB group	Bacteroidetes/Chlorobi group	Bacteroidetes	Cytophagia	Cytophagales	Hymenobacteraceae	Pontibacter	Pontibacter actiniarum
6	root	cellular organisms	Bacteria	FCB group	Bacteroidetes/Chlorobi group	Bacteroidetes	Cytophagia	Cytophagales	Hymenobacteraceae	Hymenobacter	Hymenobacter sp. CRA2
6	root	cellular organisms	Bacteria	FCB group	Bacteroidetes/Chlorobi group	Bacteroidetes	Cytophagia	Cytophagales	Hymenobacteraceae	Hymenobacter	Hymenobacter norwichensis
6	root	cellular organisms	Bacteria	FCB group	Bacteroidetes/Chlorobi group	Bacteroidetes	Cytophagia	Cytophagales	Cytophagaceae	unclassified Cytophagaceae	marine bacterium AO1-C
6	root	cellular organisms	Bacteria	FCB group	Bacteroidetes/Chlorobi group	Bacteroidetes	Cytophagia	Cytophagales	Cytophagaceae	Spirosoma	Spirosoma sp. 209
6	root	cellular organisms	Bacteria	FCB group	Bacteroidetes/Chlorobi group	Bacteroidetes	Cytophagia	Cytophagales	Cytophagaceae	Spirosoma	Spirosoma luteum
6	root	cellular organisms	Bacteria	FCB group	Bacteroidetes/Chlorobi group	Bacteroidetes	Cytophagia	Cytophagales	Cytophagaceae	Fibrella	Fibrella sp. ES10-3-2-2
6	root	cellular organisms	Bacteria	FCB group	Bacteroidetes/Chlorobi group	Bacteroidetes	Cytophagia	Cytophagales	Cytophagaceae	Emticicia	Emticicia oligotrophica
6	root	cellular organisms	Bacteria	FCB group	Bacteroidetes/Chlorobi group	Bacteroidetes	Cytophagia	Cytophagales	Cytophagaceae	Dyadobacter	Dyadobacter sp. SG02
6	root	cellular organisms	Bacteria	FCB group	Bacteroidetes/Chlorobi group	Bacteroidetes	Cytophagia	Cytophagales	Cytophagaceae	Dyadobacter	Dyadobacter soli
6	root	cellular organisms	Bacteria	FCB group	Bacteroidetes/Chlorobi group	Bacteroidetes	Cytophagia	Cytophagales	Cyclobacteriaceae	Cecembia	Cecembia lonarensis
6	root	cellular organisms	Bacteria	FCB group	Bacteroidetes/Chlorobi group	Bacteroidetes	Cytophagia	Cytophagales	Cyclobacteriaceae	Algoriphagus	Algoriphagus terrigena
6	root	cellular organisms	Bacteria	FCB group	Bacteroidetes/Chlorobi group	Bacteroidetes	Cytophagia	Cytophagales	Cyclobacteriaceae	Algoriphagus	Algoriphagus marincola
6	root	cellular organisms	Bacteria	FCB group	Bacteroidetes/Chlorobi group	Bacteroidetes	Cytophagia	Cytophagales	Cyclobacteriaceae	Algoriphagus	Algoriphagus locisalis
6	root	cellular organisms	Bacteria	FCB group	Bacteroidetes/Chlorobi group	Bacteroidetes	Chitinophagia	Chitinophagales	Chitinophagaceae	Chitinophaga	Chitinophaga pinensis
6	root	cellular organisms	Bacteria	FCB group	Bacteroidetes/Chlorobi group	Bacteroidetes	Chitinophagia	Chitinophagales	Chitinophagaceae	Asinibacterium	Asinibacterium sp. OR53
6	root	cellular organisms	Bacteria	FCB group	Bacteroidetes/Chlorobi group	Bacteroidetes	Bacteroidia	Bacteroidales	Porphyromonadaceae	Paludibacter	Paludibacter propionicigenes
6	root	cellular organisms	Bacteria	FCB group	Bacteroidetes/Chlorobi group	Bacteroidetes	Bacteroidia	Bacteroidales	Porphyromonadaceae	Paludibacter	Paludibacter jiangxiensis
6	root	cellular organisms	Bacteria	FCB group	Bacteroidetes/Chlorobi group	Bacteroidetes	Bacteroidia	Bacteroidales	Bacteroidaceae	Bacteroides	Bacteroides sp. SM23_62_1
6	root	cellular organisms	Bacteria	FCB group	Bacteroidetes/Chlorobi group	Bacteroidetes	Bacteroidetes Order II. Incertae sedis	Rhodothermaceae	Rhodothermus	Rhodothermus marinus
6	root	cellular organisms	Bacteria	Elusimicrobia	unclassified Elusimicrobia	Elusimicrobia bacterium RIFCSPLOWO2_12_FULL_59_9
6	root	cellular organisms	Bacteria	Elusimicrobia	unclassified Elusimicrobia	Elusimicrobia bacterium RIFCSPLOWO2_01_FULL_54_10
6	root	cellular organisms	Bacteria	Elusimicrobia	unclassified Elusimicrobia	Elusimicrobia bacterium RIFCSPHIGHO2_02_FULL_57_9
6	root	cellular organisms	Bacteria	Elusimicrobia	unclassified Elusimicrobia	Elusimicrobia bacterium CG1_02_63_36
6	root	cellular organisms	Bacteria	Chrysiogenetes	Chrysiogenetes	Chrysiogenales	Chrysiogenaceae	Chrysiogenes	Chrysiogenes arsenatis
6	root	cellular organisms	Bacteria	Acidobacteria	unclassified Acidobacteria	unclassified Acidobacteria (miscellaneous)	Acidobacteria bacterium RIFCSPLOWO2_12_FULL_68_19
6	root	cellular organisms	Bacteria	Acidobacteria	unclassified Acidobacteria	unclassified Acidobacteria (miscellaneous)	Acidobacteria bacterium 13_1_40CM_4_61_5
6	root	cellular organisms	Bacteria	Acidobacteria	unclassified Acidobacteria	unclassified Acidobacteria (miscellaneous)	Acidobacteria bacterium 13_1_20CM_2_68_14
6	root	cellular organisms	Bacteria	Acidobacteria	Acidobacteriia	Acidobacteriales	Acidobacteriaceae	unclassified Acidobacteriaceae
5	root	cellular organisms	Eukaryota	Viridiplantae	Chlorophyta	Chlorophyceae	Chlamydomonadales	Chlamydomonadaceae	Chlamydomonas	Chlamydomonas reinhardtii
5	root	cellular organisms	Eukaryota	Stramenopiles	Pelagophyceae	Pelagomonadales	Aureococcus	Aureococcus anophagefferens
5	root	cellular organisms	Eukaryota	Opisthokonta	Fungi	Mucoromycota	Mucoromycotina	Mucorales	Mucorineae	Rhizopodaceae	Rhizopus	Rhizopus delemar	Rhizopus delemar RA 99-880
5	root	cellular organisms	Eukaryota	Opisthokonta	Fungi	Dikarya	Basidiomycota	Agaricomycotina	Agaricomycetes	Agaricomycetidae	Agaricales	Tricholomataceae	Laccaria
5	root	cellular organisms	Eukaryota	Opisthokonta	Fungi	Dikarya	Basidiomycota	Agaricomycotina	Agaricomycetes	Agaricomycetidae	Agaricales
5	root	cellular organisms	Eukaryota	Opisthokonta	Fungi	Dikarya	Ascomycota	saccharomyceta	Pezizomycotina	leotiomyceta	sordariomyceta	Sordariomycetes	Sordariomycetidae	Magnaporthales	Magnaporthaceae	Magnaporthe	Magnaporthe oryzae
5	root	cellular organisms	Eukaryota	Opisthokonta	Fungi	Dikarya	Ascomycota	saccharomyceta	Pezizomycotina	leotiomyceta	sordariomyceta	Leotiomycetes	Leotiomycetes incertae sedis	Pseudeurotiaceae	Pseudogymnoascus
5	root	cellular organisms	Eukaryota	Opisthokonta	Fungi	Chytridiomycota	Chytridiomycetes	Spizellomycetales	Spizellomycetaceae	Spizellomyces	Spizellomyces punctatus	Spizellomyces punctatus DAOM BR117
5	root	cellular organisms	Eukaryota	Alveolata	Ciliophora	Intramacronucleata	Oligohymenophorea	Scuticociliatia	Philasterida	Pseudocohnilembidae	Pseudocohnilembus	Pseudocohnilembus persalinus
5	root	cellular organisms	Eukaryota	Alveolata	Ciliophora	Intramacronucleata	Oligohymenophorea	Peniculida	Parameciidae	Paramecium	Paramecium tetraurelia
5	root	cellular organisms	Eukaryota	Alveolata	Ciliophora	Intramacronucleata	Oligohymenophorea	Hymenostomatida	Ophryoglenina	Ichthyophthirius	Ichthyophthirius multifiliis
5	root	cellular organisms	Eukaryota	Alveolata	Chromerida	Vitrella	Vitrella brassicaformis	Vitrella brassicaformis CCMP3155
5	root	cellular organisms	Bacteria	unclassified Bacteria	Bacteria candidate phyla	candidate division WWE3
5	root	cellular organisms	Bacteria	unclassified Bacteria	Bacteria candidate phyla	candidate division BRC1	unclassified candidate division BRC1	candidate division BRC1 bacterium SM23_51
5	root	cellular organisms	Bacteria	unclassified Bacteria	Bacteria candidate phyla	Patescibacteria group	Parcubacteria group	unclassified Parcubacteria group	Parcubacteria group bacterium RIFCSPHIGHO2_01_FULL_56_18
5	root	cellular organisms	Bacteria	unclassified Bacteria	Bacteria candidate phyla	Patescibacteria group	Parcubacteria group	Candidatus Komeilibacteria
5	root	cellular organisms	Bacteria	unclassified Bacteria	Bacteria candidate phyla	Patescibacteria group	Parcubacteria group	Candidatus Adlerbacteria	Candidatus Adlerbacteria bacterium RIFCSPHIGHO2_12_FULL_53_18
5	root	cellular organisms	Bacteria	unclassified Bacteria	Bacteria candidate phyla	Candidatus Schekmanbacteria	Candidatus Schekmanbacteria bacterium RBG_16_38_10
5	root	cellular organisms	Bacteria	unclassified Bacteria	Bacteria candidate phyla	Candidatus Rokubacteria	Candidatus Rokubacteria bacterium GWA2_73_35
5	root	cellular organisms	Bacteria	unclassified Bacteria	Bacteria candidate phyla	Candidatus Rokubacteria	Candidatus Rokubacteria bacterium CSP1-6
5	root	cellular organisms	Bacteria	unclassified Bacteria	Bacteria candidate phyla	Candidatus Rokubacteria	Candidatus Rokubacteria bacterium 13_1_40CM_2_68_13
5	root	cellular organisms	Bacteria	unclassified Bacteria	Bacteria candidate phyla	Candidatus Margulisbacteria
5	root	cellular organisms	Bacteria	unclassified Bacteria	Bacteria candidate phyla	Candidatus Lindowbacteria
5	root	cellular organisms	Bacteria	unclassified Bacteria	Bacteria candidate phyla	Candidatus Fischerbacteria	Candidatus Fischerbacteria bacterium RBG_13_37_8
5	root	cellular organisms	Bacteria	unclassified Bacteria	Bacteria candidate phyla	Candidatus Doudnabacteria	Candidatus Doudnabacteria bacterium RIFCSPHIGHO2_01_FULL_50_11
5	root	cellular organisms	Bacteria	unclassified Bacteria	Bacteria candidate phyla	Candidatus Aminicenantes	unclassified Aminicenantes
5	root	cellular organisms	Bacteria	environmental samples	uncultured bacterium 12AC_lac13
5	root	cellular organisms	Bacteria	Terrabacteria group	Firmicutes	Negativicutes	Selenomonadales	Sporomusaceae
5	root	cellular organisms	Bacteria	Terrabacteria group	Firmicutes	Clostridia	Thermoanaerobacterales	Thermoanaerobacteraceae	Desulfovirgula	Desulfovirgula thermocuniculi
5	root	cellular organisms	Bacteria	Terrabacteria group	Firmicutes	Clostridia	Clostridiales	Lachnospiraceae	Butyrivibrio
5	root	cellular organisms	Bacteria	Terrabacteria group	Firmicutes	Clostridia	Clostridiales	Eubacteriaceae	Eubacterium
5	root	cellular organisms	Bacteria	Terrabacteria group	Firmicutes	Bacilli	Lactobacillales	Streptococcaceae	Streptococcus	Streptococcus pneumoniae
5	root	cellular organisms	Bacteria	Terrabacteria group	Firmicutes	Bacilli	Lactobacillales	Lactobacillaceae	Lactobacillus
5	root	cellular organisms	Bacteria	Terrabacteria group	Firmicutes	Bacilli	Bacillales	Paenibacillaceae	Paenibacillus	Paenibacillus sp. UNC496MF
5	root	cellular organisms	Bacteria	Terrabacteria group	Firmicutes	Bacilli	Bacillales	Paenibacillaceae	Cohnella	Cohnella sp. OV330
5	root	cellular organisms	Bacteria	Terrabacteria group	Firmicutes	Bacilli	Bacillales	Paenibacillaceae	Cohnella	Cohnella sp. 6021052837
5	root	cellular organisms	Bacteria	Terrabacteria group	Firmicutes	Bacilli	Bacillales	Paenibacillaceae	Brevibacillus	Brevibacillus massiliensis
5	root	cellular organisms	Bacteria	Terrabacteria group	Firmicutes	Bacilli	Bacillales	Alicyclobacillaceae	Alicyclobacillus
5	root	cellular organisms	Bacteria	Terrabacteria group	Deinococcus-Thermus	Deinococci	Thermales	Thermaceae	Meiothermus	Meiothermus rufus
5	root	cellular organisms	Bacteria	Terrabacteria group	Deinococcus-Thermus	Deinococci	Deinococcales	Deinococcaceae	Deinococcus	Deinococcus pimensis
5	root	cellular organisms	Bacteria	Terrabacteria group	Cyanobacteria/Melainabacteria group	Cyanobacteria	Synechococcales	Synechococcaceae	Synechococcus	Synechococcus sp. PCC 7502
5	root	cellular organisms	Bacteria	Terrabacteria group	Cyanobacteria/Melainabacteria group	Cyanobacteria	Synechococcales	Pseudanabaenaceae	Pseudanabaena	Pseudanabaena sp. PCC 6802
5	root	cellular organisms	Bacteria	Terrabacteria group	Cyanobacteria/Melainabacteria group	Cyanobacteria	Synechococcales	Prochloraceae	Prochlorococcus
5	root	cellular organisms	Bacteria	Terrabacteria group	Cyanobacteria/Melainabacteria group	Cyanobacteria	Synechococcales	Leptolyngbyaceae	Phormidesmis	Phormidesmis priestleyi	Phormidesmis priestleyi Ana
5	root	cellular organisms	Bacteria	Terrabacteria group	Cyanobacteria/Melainabacteria group	Cyanobacteria	Synechococcales	Leptolyngbyaceae	Phormidesmis	Phormidesmis priestleyi
5	root	cellular organisms	Bacteria	Terrabacteria group	Cyanobacteria/Melainabacteria group	Cyanobacteria	Synechococcales	Leptolyngbyaceae	Leptolyngbya	Leptolyngbya sp. PCC 6406
5	root	cellular organisms	Bacteria	Terrabacteria group	Cyanobacteria/Melainabacteria group	Cyanobacteria	Synechococcales	Leptolyngbyaceae	Leptolyngbya	Leptolyngbya sp. Heron Island J
5	root	cellular organisms	Bacteria	Terrabacteria group	Cyanobacteria/Melainabacteria group	Cyanobacteria	Synechococcales
5	root	cellular organisms	Bacteria	Terrabacteria group	Cyanobacteria/Melainabacteria group	Cyanobacteria	Oscillatoriophycideae	Oscillatoriales	Oscillatoriaceae	Phormidium	Phormidium tenue
5	root	cellular organisms	Bacteria	Terrabacteria group	Cyanobacteria/Melainabacteria group	Cyanobacteria	Oscillatoriophycideae	Oscillatoriales	Desertifilaceae	Desertifilum	Desertifilum sp. IPPAS B-1220
5	root	cellular organisms	Bacteria	Terrabacteria group	Cyanobacteria/Melainabacteria group	Cyanobacteria	Oscillatoriophycideae	Oscillatoriales	Cyanothecaceae	Cyanothece	Cyanothece sp. PCC 7424
5	root	cellular organisms	Bacteria	Terrabacteria group	Cyanobacteria/Melainabacteria group	Cyanobacteria	Oscillatoriophycideae	Chroococcales	Microcystaceae	Microcystis
5	root	cellular organisms	Bacteria	Terrabacteria group	Cyanobacteria/Melainabacteria group	Cyanobacteria	Oscillatoriophycideae	Chroococcales	Chroococcaceae	Gloeocapsa	Gloeocapsa sp. PCC 7428
5	root	cellular organisms	Bacteria	Terrabacteria group	Cyanobacteria/Melainabacteria group	Cyanobacteria	Oscillatoriophycideae	Chroococcales	Aphanothecaceae	Rubidibacter	Rubidibacter lacunae
5	root	cellular organisms	Bacteria	Terrabacteria group	Cyanobacteria/Melainabacteria group	Cyanobacteria	Nostocales	Tolypothrichaceae
5	root	cellular organisms	Bacteria	Terrabacteria group	Cyanobacteria/Melainabacteria group	Cyanobacteria	Nostocales	Scytonemataceae	Scytonema	Scytonema millei
5	root	cellular organisms	Bacteria	Terrabacteria group	Cyanobacteria/Melainabacteria group	Cyanobacteria	Nostocales	Rivulariaceae	Calothrix	Calothrix sp. HK-06
5	root	cellular organisms	Bacteria	Terrabacteria group	Cyanobacteria/Melainabacteria group	Cyanobacteria	Nostocales	Nostocaceae	Anabaena	Anabaena cylindrica
5	root	cellular organisms	Bacteria	Terrabacteria group	Cyanobacteria/Melainabacteria group	Cyanobacteria	Nostocales	Hapalosiphonaceae	Mastigocoleus	Mastigocoleus testarum
5	root	cellular organisms	Bacteria	Terrabacteria group	Cyanobacteria/Melainabacteria group	Cyanobacteria	Nostocales	Hapalosiphonaceae
5	root	cellular organisms	Bacteria	Terrabacteria group	Cyanobacteria/Melainabacteria group	Cyanobacteria	Gloeoemargaritales	Gloeomargaritaceae	Gloeomargarita	Gloeomargarita lithophora
5	root	cellular organisms	Bacteria	Terrabacteria group	Cyanobacteria/Melainabacteria group	Candidatus Melainabacteria	unclassified Melainabacteria
5	root	cellular organisms	Bacteria	Terrabacteria group	Chloroflexi	unclassified Chloroflexi	unclassified Chloroflexi (miscellaneous)	Chloroflexi bacterium RBG_19FT_COMBO_50_10
5	root	cellular organisms	Bacteria	Terrabacteria group	Chloroflexi	unclassified Chloroflexi	unclassified Chloroflexi (miscellaneous)	Chloroflexi bacterium RBG_16_47_49
5	root	cellular organisms	Bacteria	Terrabacteria group	Chloroflexi	unclassified Chloroflexi	unclassified Chloroflexi (miscellaneous)	Chloroflexi bacterium OLB13
5	root	cellular organisms	Bacteria	Terrabacteria group	Chloroflexi	environmental samples	uncultured Chloroflexi bacterium
5	root	cellular organisms	Bacteria	Terrabacteria group	Chloroflexi	Ktedonobacteria	Ktedonobacterales	Ktedonobacteraceae	Ktedonobacter	Ktedonobacter sp. 13_1_40CM_4_52_4
5	root	cellular organisms	Bacteria	Terrabacteria group	Chloroflexi	Anaerolineae	unclassified Anaerolineae	Anaerolineae bacterium SM23_ 63
5	root	cellular organisms	Bacteria	Terrabacteria group	Actinobacteria	unclassified Actinobacteria	Actinobacteria bacterium 13_2_20CM_68_14
5	root	cellular organisms	Bacteria	Terrabacteria group	Actinobacteria	unclassified Actinobacteria	Actinobacteria bacterium 13_1_20CM_3_68_10
5	root	cellular organisms	Bacteria	Terrabacteria group	Actinobacteria	Rubrobacteria	Rubrobacterales	Rubrobacteraceae	Rubrobacter	Rubrobacter radiotolerans
5	root	cellular organisms	Bacteria	Terrabacteria group	Actinobacteria	Actinobacteria	unclassified Actinobacteria (class)	unclassified Actinobacteria (class) (miscellaneous)	marine actinobacterium MedAcidi-G1
5	root	cellular organisms	Bacteria	Terrabacteria group	Actinobacteria	Actinobacteria	Streptosporangiales	Thermomonosporaceae	Actinomadura	Actinomadura echinospora
5	root	cellular organisms	Bacteria	Terrabacteria group	Actinobacteria	Actinobacteria	Streptosporangiales	Streptosporangiaceae	Nonomuraea	Nonomuraea sp. ATCC 39727
5	root	cellular organisms	Bacteria	Terrabacteria group	Actinobacteria	Actinobacteria	Streptosporangiales	Streptosporangiaceae	Nonomuraea	Nonomuraea jiangxiensis
5	root	cellular organisms	Bacteria	Terrabacteria group	Actinobacteria	Actinobacteria	Streptosporangiales
5	root	cellular organisms	Bacteria	Terrabacteria group	Actinobacteria	Actinobacteria	Streptomycetales	Streptomycetaceae	Streptacidiphilus	Streptacidiphilus oryzae
5	root	cellular organisms	Bacteria	Terrabacteria group	Actinobacteria	Actinobacteria	Pseudonocardiales	Pseudonocardiaceae	Saccharopolyspora
5	root	cellular organisms	Bacteria	Terrabacteria group	Actinobacteria	Actinobacteria	Propionibacteriales	Propionibacteriaceae	Granulicoccus	Granulicoccus phenolivorans
5	root	cellular organisms	Bacteria	Terrabacteria group	Actinobacteria	Actinobacteria	Propionibacteriales	Nocardioidaceae	Nocardioides	Nocardioides sp. URHA0032
5	root	cellular organisms	Bacteria	Terrabacteria group	Actinobacteria	Actinobacteria	Propionibacteriales	Nocardioidaceae	Nocardioides	Nocardioides alkalitolerans
5	root	cellular organisms	Bacteria	Terrabacteria group	Actinobacteria	Actinobacteria	Nakamurellales	Nakamurellaceae	Nakamurella	Nakamurella multipartita
5	root	cellular organisms	Bacteria	Terrabacteria group	Actinobacteria	Actinobacteria	Micromonosporales	Micromonosporaceae	Catelliglobosispora	Catelliglobosispora koreensis
5	root	cellular organisms	Bacteria	Terrabacteria group	Actinobacteria	Actinobacteria	Micromonosporales	Micromonosporaceae	Actinoplanes	Actinoplanes rectilineatus
5	root	cellular organisms	Bacteria	Terrabacteria group	Actinobacteria	Actinobacteria	Micrococcales	Intrasporangiaceae	Tetrasphaera	Tetrasphaera sp. Soil756
5	root	cellular organisms	Bacteria	Terrabacteria group	Actinobacteria	Actinobacteria	Kineosporiales	Kineosporiaceae	Angustibacter	Angustibacter sp. Root456
5	root	cellular organisms	Bacteria	Terrabacteria group	Actinobacteria	Actinobacteria	Geodermatophilales	Geodermatophilaceae	Geodermatophilus	Geodermatophilus ruber
5	root	cellular organisms	Bacteria	Terrabacteria group	Actinobacteria	Actinobacteria	Geodermatophilales	Geodermatophilaceae	Geodermatophilus
5	root	cellular organisms	Bacteria	Terrabacteria group	Actinobacteria	Actinobacteria	Corynebacteriales	Nocardiaceae	Rhodococcus	Rhodococcus fascians
5	root	cellular organisms	Bacteria	Terrabacteria group	Actinobacteria	Actinobacteria	Corynebacteriales	Gordoniaceae	Gordonia
5	root	cellular organisms	Bacteria	Terrabacteria group	Actinobacteria	Actinobacteria	Catenulisporales	Actinospicaceae	Actinospica	Actinospica robiniae
5	root	cellular organisms	Bacteria	Terrabacteria group	Actinobacteria	Acidimicrobiia	Acidimicrobiales	Acidimicrobiaceae	Ilumatobacter
5	root	cellular organisms	Bacteria	Terrabacteria group	Actinobacteria	Acidimicrobiia	Acidimicrobiales	Acidimicrobiaceae	Ferrimicrobium	Ferrimicrobium acidiphilum
5	root	cellular organisms	Bacteria	Terrabacteria group	Actinobacteria	Acidimicrobiia
5	root	cellular organisms	Bacteria	Proteobacteria	unclassified Proteobacteria	unclassified Proteobacteria (miscellaneous)	Proteobacteria bacterium ST_bin13
5	root	cellular organisms	Bacteria	Proteobacteria	unclassified Proteobacteria	unclassified Proteobacteria (miscellaneous)	Proteobacteria bacterium Nonnen-W8red
5	root	cellular organisms	Bacteria	Proteobacteria	delta/epsilon subdivisions	Deltaproteobacteria	unclassified Deltaproteobacteria	unclassified Deltaproteobacteria (miscellaneous)	delta proteobacterium NaphS2
5	root	cellular organisms	Bacteria	Proteobacteria	delta/epsilon subdivisions	Deltaproteobacteria	unclassified Deltaproteobacteria	unclassified Deltaproteobacteria (miscellaneous)	Deltaproteobacteria bacterium RIFOXYA12_FULL_61_11
5	root	cellular organisms	Bacteria	Proteobacteria	delta/epsilon subdivisions	Deltaproteobacteria	unclassified Deltaproteobacteria	unclassified Deltaproteobacteria (miscellaneous)	Deltaproteobacteria bacterium RBG_16_49_23
5	root	cellular organisms	Bacteria	Proteobacteria	delta/epsilon subdivisions	Deltaproteobacteria	Syntrophobacterales	Syntrophaceae	unclassified Syntrophaceae	Syntrophaceae bacterium CG2_30_49_12
5	root	cellular organisms	Bacteria	Proteobacteria	delta/epsilon subdivisions	Deltaproteobacteria	Myxococcales	unclassified Myxococcales	unclassified Myxococcales (miscellaneous)
5	root	cellular organisms	Bacteria	Proteobacteria	delta/epsilon subdivisions	Deltaproteobacteria	Myxococcales	Sorangiineae	Polyangiaceae
5	root	cellular organisms	Bacteria	Proteobacteria	delta/epsilon subdivisions	Deltaproteobacteria	Myxococcales	Cystobacterineae	Myxococcaceae	Myxococcus	Myxococcus virescens
5	root	cellular organisms	Bacteria	Proteobacteria	delta/epsilon subdivisions	Deltaproteobacteria	Desulfuromonadales
5	root	cellular organisms	Bacteria	Proteobacteria	delta/epsilon subdivisions	Deltaproteobacteria	Desulfovibrionales	Desulfovibrionaceae	Desulfovibrio	Desulfovibrio magneticus
5	root	cellular organisms	Bacteria	Proteobacteria	delta/epsilon subdivisions	Deltaproteobacteria	Desulfovibrionales	Desulfohalobiaceae	Desulfonatronovibrio	Desulfonatronovibrio magnus
5	root	cellular organisms	Bacteria	Proteobacteria	delta/epsilon subdivisions	Deltaproteobacteria	Desulfovibrionales	Desulfohalobiaceae	Desulfohalobium	Desulfohalobium retbaense
5	root	cellular organisms	Bacteria	Proteobacteria	delta/epsilon subdivisions	Deltaproteobacteria	Desulfobacterales	unclassified Desulfobacterales	Desulfobacterales bacterium S5133MH16
5	root	cellular organisms	Bacteria	Proteobacteria	delta/epsilon subdivisions	Deltaproteobacteria	Desulfobacterales	Desulfobulbaceae	unclassified Desulfobulbaceae	Desulfobulbaceae bacterium DB1
5	root	cellular organisms	Bacteria	Proteobacteria	delta/epsilon subdivisions	Deltaproteobacteria	Desulfobacterales	Desulfobulbaceae	unclassified Desulfobulbaceae	Desulfobulbaceae bacterium BRH_c16a
5	root	cellular organisms	Bacteria	Proteobacteria	delta/epsilon subdivisions	Deltaproteobacteria	Desulfobacterales	Desulfobacteraceae	Desulfosarcina	Desulfosarcina cetonica
5	root	cellular organisms	Bacteria	Proteobacteria	delta/epsilon subdivisions	Deltaproteobacteria	Desulfobacterales	Desulfobacteraceae	Desulfoluna	Desulfoluna spongiiphila
5	root	cellular organisms	Bacteria	Proteobacteria	delta/epsilon subdivisions	Deltaproteobacteria	Desulfobacterales	Desulfobacteraceae	Desulfococcus	Desulfococcus oleovorans
5	root	cellular organisms	Bacteria	Proteobacteria	delta/epsilon subdivisions	Deltaproteobacteria	Desulfobacterales	Desulfobacteraceae	Desulfatibacillum
5	root	cellular organisms	Bacteria	Proteobacteria	delta/epsilon subdivisions	Deltaproteobacteria	Desulfobacterales
5	root	cellular organisms	Bacteria	Proteobacteria	Gammaproteobacteria	unclassified Gammaproteobacteria	Alkalimonas	Alkalimonas amylolytica
5	root	cellular organisms	Bacteria	Proteobacteria	Gammaproteobacteria	Xanthomonadales	Xanthomonadaceae	Xanthomonas	Xanthomonas translucens
5	root	cellular organisms	Bacteria	Proteobacteria	Gammaproteobacteria	Xanthomonadales	Xanthomonadaceae	Thermomonas	Thermomonas fusca
5	root	cellular organisms	Bacteria	Proteobacteria	Gammaproteobacteria	Xanthomonadales	Xanthomonadaceae	Stenotrophomonas	Stenotrophomonas rhizophila
5	root	cellular organisms	Bacteria	Proteobacteria	Gammaproteobacteria	Xanthomonadales	Xanthomonadaceae	Pseudoxanthomonas
5	root	cellular organisms	Bacteria	Proteobacteria	Gammaproteobacteria	Xanthomonadales	Xanthomonadaceae	Lysobacter	Lysobacter concretionis
5	root	cellular organisms	Bacteria	Proteobacteria	Gammaproteobacteria	Xanthomonadales	Xanthomonadaceae	Luteimonas	Luteimonas abyssi
5	root	cellular organisms	Bacteria	Proteobacteria	Gammaproteobacteria	Xanthomonadales	Rhodanobacteraceae	unclassified Rhodanobacteraceae	Dyella-like sp. DHo
5	root	cellular organisms	Bacteria	Proteobacteria	Gammaproteobacteria	Xanthomonadales	Rhodanobacteraceae	Frateuria	Frateuria aurantia
5	root	cellular organisms	Bacteria	Proteobacteria	Gammaproteobacteria	Thiotrichales	Thiotrichaceae	Leucothrix	Leucothrix mucor
5	root	cellular organisms	Bacteria	Proteobacteria	Gammaproteobacteria	Thiotrichales	Thiotrichaceae	Candidatus Marithrix	Candidatus Marithrix sp. Canyon 246
5	root	cellular organisms	Bacteria	Proteobacteria	Gammaproteobacteria	Thiotrichales	Thiotrichaceae	Beggiatoa	Beggiatoa sp. IS2
5	root	cellular organisms	Bacteria	Proteobacteria	Gammaproteobacteria	Thiotrichales	Thiotrichaceae	Beggiatoa	Beggiatoa alba
5	root	cellular organisms	Bacteria	Proteobacteria	Gammaproteobacteria	Pseudomonadales	Ventosimonadaceae	Ventosimonas	Ventosimonas gracilis
5	root	cellular organisms	Bacteria	Proteobacteria	Gammaproteobacteria	Pseudomonadales	Pseudomonadaceae	Rugamonas	Rugamonas rubra
5	root	cellular organisms	Bacteria	Proteobacteria	Gammaproteobacteria	Pseudomonadales	Pseudomonadaceae	Pseudomonas	Pseudomonas syringae group
5	root	cellular organisms	Bacteria	Proteobacteria	Gammaproteobacteria	Pseudomonadales	Pseudomonadaceae	Pseudomonas	Pseudomonas knackmussii
5	root	cellular organisms	Bacteria	Proteobacteria	Gammaproteobacteria	Pseudomonadales	Moraxellaceae	Acinetobacter	Acinetobacter calcoaceticus/baumannii complex	Acinetobacter baumannii
5	root	cellular organisms	Bacteria	Proteobacteria	Gammaproteobacteria	Oceanospirillales	Hahellaceae	Hahella	Hahella chejuensis
5	root	cellular organisms	Bacteria	Proteobacteria	Gammaproteobacteria	Nevskiales	Sinobacteraceae	Polycyclovorans	Polycyclovorans algicola
5	root	cellular organisms	Bacteria	Proteobacteria	Gammaproteobacteria	Nevskiales	Sinobacteraceae
5	root	cellular organisms	Bacteria	Proteobacteria	Gammaproteobacteria	Methylococcales	Methylococcaceae	Methylosarcina	Methylosarcina fibrata
5	root	cellular organisms	Bacteria	Proteobacteria	Gammaproteobacteria	Methylococcales	Methylococcaceae	Methylomonas	Methylomonas lenta
5	root	cellular organisms	Bacteria	Proteobacteria	Gammaproteobacteria	Methylococcales	Methylococcaceae	Methylococcus	Methylococcus capsulatus
5	root	cellular organisms	Bacteria	Proteobacteria	Gammaproteobacteria	Methylococcales	Methylococcaceae	Methylocaldum	Methylocaldum szegediense
5	root	cellular organisms	Bacteria	Proteobacteria	Gammaproteobacteria	Methylococcales	Methylococcaceae	Methylobacter
5	root	cellular organisms	Bacteria	Proteobacteria	Gammaproteobacteria	Legionellales	Coxiellaceae	Candidatus Berkiella	Candidatus Berkiella aquae
5	root	cellular organisms	Bacteria	Proteobacteria	Gammaproteobacteria	Enterobacterales	Erwiniaceae	Buchnera	Buchnera aphidicola
5	root	cellular organisms	Bacteria	Proteobacteria	Gammaproteobacteria	Enterobacterales	Enterobacteriaceae	Escherichia	Escherichia sp. TW15838
5	root	cellular organisms	Bacteria	Proteobacteria	Gammaproteobacteria	Enterobacterales	Enterobacteriaceae	Escherichia	Escherichia coli	Escherichia coli KOEGE 30 (63a)
5	root	cellular organisms	Bacteria	Proteobacteria	Gammaproteobacteria	Enterobacterales	Enterobacteriaceae	Escherichia	Escherichia coli	Escherichia coli 2.3916
5	root	cellular organisms	Bacteria	Proteobacteria	Gammaproteobacteria	Enterobacterales	Enterobacteriaceae	Enterobacter	Enterobacter cloacae complex	Enterobacter cloacae
5	root	cellular organisms	Bacteria	Proteobacteria	Gammaproteobacteria	Chromatiales	Ectothiorhodospiraceae	Nitrococcus	Nitrococcus mobilis
5	root	cellular organisms	Bacteria	Proteobacteria	Gammaproteobacteria	Chromatiales	Ectothiorhodospiraceae	Alkalilimnicola	Alkalilimnicola ehrlichii
5	root	cellular organisms	Bacteria	Proteobacteria	Gammaproteobacteria	Chromatiales	Chromatiaceae	Thiohalocapsa	Thiohalocapsa sp. ML1
5	root	cellular organisms	Bacteria	Proteobacteria	Gammaproteobacteria	Chromatiales	Chromatiaceae	Thioflavicoccus	Thioflavicoccus mobilis
5	root	cellular organisms	Bacteria	Proteobacteria	Gammaproteobacteria	Chromatiales	Chromatiaceae	Thiocapsa	Thiocapsa roseopersicina
5	root	cellular organisms	Bacteria	Proteobacteria	Gammaproteobacteria	Chromatiales	Chromatiaceae	Rheinheimera	Rheinheimera sp. SA_1
5	root	cellular organisms	Bacteria	Proteobacteria	Gammaproteobacteria	Chromatiales	Chromatiaceae	Nitrosococcus	Nitrosococcus halophilus
5	root	cellular organisms	Bacteria	Proteobacteria	Gammaproteobacteria	Cellvibrionales	Microbulbiferaceae	Microbulbifer	Microbulbifer donghaiensis
5	root	cellular organisms	Bacteria	Proteobacteria	Gammaproteobacteria	Cellvibrionales	Microbulbiferaceae	Microbulbifer
5	root	cellular organisms	Bacteria	Proteobacteria	Gammaproteobacteria	Alteromonadales	unclassified Alteromonadales	Alteromonadales bacterium BS08
5	root	cellular organisms	Bacteria	Proteobacteria	Gammaproteobacteria	Alteromonadales	Alteromonadaceae	unclassified Alteromonadaceae	Alteromonadaceae bacterium Bs31
5	root	cellular organisms	Bacteria	Proteobacteria	Gammaproteobacteria	Alteromonadales	Alteromonadaceae	Alteromonas
5	root	cellular organisms	Bacteria	Proteobacteria	Gammaproteobacteria	Aeromonadales	Aeromonadaceae	Aeromonas
5	root	cellular organisms	Bacteria	Proteobacteria	Betaproteobacteria	Rhodocyclales	unclassified Rhodocyclales
5	root	cellular organisms	Bacteria	Proteobacteria	Betaproteobacteria	Rhodocyclales	Rhodocyclaceae	Zoogloea	Zoogloea sp. LCSB751
5	root	cellular organisms	Bacteria	Proteobacteria	Betaproteobacteria	Rhodocyclales	Rhodocyclaceae	Sulfuritalea	Sulfuritalea hydrogenivorans
5	root	cellular organisms	Bacteria	Proteobacteria	Betaproteobacteria	Rhodocyclales	Rhodocyclaceae	Azoarcus	Azoarcus tolulyticus
5	root	cellular organisms	Bacteria	Proteobacteria	Betaproteobacteria	Nitrosomonadales	Nitrosomonadaceae	Nitrosovibrio	Nitrosovibrio sp. Nv6
5	root	cellular organisms	Bacteria	Proteobacteria	Betaproteobacteria	Nitrosomonadales	Nitrosomonadaceae	Nitrosomonas	Nitrosomonas nitrosa
5	root	cellular organisms	Bacteria	Proteobacteria	Betaproteobacteria	Nitrosomonadales	Nitrosomonadaceae	Nitrosomonas	Nitrosomonas aestuarii
5	root	cellular organisms	Bacteria	Proteobacteria	Betaproteobacteria	Neisseriales	Chromobacteriaceae	Microvirgula	Microvirgula aerodenitrificans
5	root	cellular organisms	Bacteria	Proteobacteria	Betaproteobacteria	Hydrogenophilales	Hydrogenophilaceae	Tepidiphilus
5	root	cellular organisms	Bacteria	Proteobacteria	Betaproteobacteria	Hydrogenophilales
5	root	cellular organisms	Bacteria	Proteobacteria	Betaproteobacteria	Gallionellales	Gallionellaceae	Sideroxydans	Sideroxydans lithotrophicus
5	root	cellular organisms	Bacteria	Proteobacteria	Betaproteobacteria	Gallionellales	Gallionellaceae	Gallionella	Gallionella capsiferriformans
5	root	cellular organisms	Bacteria	Proteobacteria	Betaproteobacteria	Gallionellales
5	root	cellular organisms	Bacteria	Proteobacteria	Betaproteobacteria	Burkholderiales	unclassified Burkholderiales	[Polyangium] brachysporum
5	root	cellular organisms	Bacteria	Proteobacteria	Betaproteobacteria	Burkholderiales	unclassified Burkholderiales	Burkholderiales Genera incertae sedis	Xylophilus	Xylophilus ampelinus
5	root	cellular organisms	Bacteria	Proteobacteria	Betaproteobacteria	Burkholderiales	unclassified Burkholderiales	Burkholderiales Genera incertae sedis	Roseateles	Roseateles sp. YR242
5	root	cellular organisms	Bacteria	Proteobacteria	Betaproteobacteria	Burkholderiales	Oxalobacteraceae	Massilia	Massilia timonae
5	root	cellular organisms	Bacteria	Proteobacteria	Betaproteobacteria	Burkholderiales	Oxalobacteraceae	Herbaspirillum	Herbaspirillum autotrophicum
5	root	cellular organisms	Bacteria	Proteobacteria	Betaproteobacteria	Burkholderiales	Oxalobacteraceae	Duganella	Duganella sp. Root1480D1
5	root	cellular organisms	Bacteria	Proteobacteria	Betaproteobacteria	Burkholderiales	Oxalobacteraceae	Collimonas
5	root	cellular organisms	Bacteria	Proteobacteria	Betaproteobacteria	Burkholderiales	Comamonadaceae	Rhodoferax	Rhodoferax ferrireducens
5	root	cellular organisms	Bacteria	Proteobacteria	Betaproteobacteria	Burkholderiales	Comamonadaceae	Limnohabitans	Limnohabitans sp. 103DPR2
5	root	cellular organisms	Bacteria	Proteobacteria	Betaproteobacteria	Burkholderiales	Burkholderiaceae	Ralstonia	Ralstonia sp. PBA
5	root	cellular organisms	Bacteria	Proteobacteria	Betaproteobacteria	Burkholderiales	Burkholderiaceae	Paraburkholderia	Paraburkholderia nodosa
5	root	cellular organisms	Bacteria	Proteobacteria	Betaproteobacteria	Burkholderiales	Burkholderiaceae	Paraburkholderia	Paraburkholderia aspalathi
5	root	cellular organisms	Bacteria	Proteobacteria	Betaproteobacteria	Burkholderiales	Burkholderiaceae	Cupriavidus	Cupriavidus taiwanensis
5	root	cellular organisms	Bacteria	Proteobacteria	Betaproteobacteria	Burkholderiales	Burkholderiaceae	Cupriavidus	Cupriavidus sp. IDO
5	root	cellular organisms	Bacteria	Proteobacteria	Betaproteobacteria	Burkholderiales	Burkholderiaceae	Chitinimonas	Chitinimonas taiwanensis
5	root	cellular organisms	Bacteria	Proteobacteria	Betaproteobacteria	Burkholderiales	Burkholderiaceae	Chitinimonas	Chitinimonas koreensis
5	root	cellular organisms	Bacteria	Proteobacteria	Betaproteobacteria	Burkholderiales	Burkholderiaceae	Burkholderia	Burkholderia sp. 9120
5	root	cellular organisms	Bacteria	Proteobacteria	Betaproteobacteria	Burkholderiales	Burkholderiaceae	Burkholderia	Burkholderia cepacia complex	Burkholderia vietnamiensis
5	root	cellular organisms	Bacteria	Proteobacteria	Betaproteobacteria	Burkholderiales	Alcaligenaceae	Brackiella	Brackiella oedipodis
5	root	cellular organisms	Bacteria	Proteobacteria	Betaproteobacteria	Burkholderiales	Alcaligenaceae	Bordetella	Bordetella genomosp. 8
5	root	cellular organisms	Bacteria	Proteobacteria	Alphaproteobacteria	unclassified Alphaproteobacteria	unclassified Alphaproteobacteria (miscellaneous)	Alphaproteobacteria bacterium 43-37
5	root	cellular organisms	Bacteria	Proteobacteria	Alphaproteobacteria	unclassified Alphaproteobacteria	unclassified Alphaproteobacteria (miscellaneous)	Alphaproteobacteria bacterium 13_1_20CM_3_64_12
5	root	cellular organisms	Bacteria	Proteobacteria	Alphaproteobacteria	unclassified Alphaproteobacteria	Micavibrio	Micavibrio aeruginosavorus
5	root	cellular organisms	Bacteria	Proteobacteria	Alphaproteobacteria	Sphingomonadales	Sphingomonadaceae	Sphingomonas	Sphingomonas sp. Leaf357
5	root	cellular organisms	Bacteria	Proteobacteria	Alphaproteobacteria	Sphingomonadales	Sphingomonadaceae	Sphingomonas	Sphingomonas sp. Leaf339
5	root	cellular organisms	Bacteria	Proteobacteria	Alphaproteobacteria	Sphingomonadales	Sphingomonadaceae	Sphingomonas	Sphingomonas sp. IBVSS1
5	root	cellular organisms	Bacteria	Proteobacteria	Alphaproteobacteria	Sphingomonadales	Sphingomonadaceae	Sphingomonas	Sphingomonas phyllosphaerae
5	root	cellular organisms	Bacteria	Proteobacteria	Alphaproteobacteria	Sphingomonadales	Sphingomonadaceae	Sphingomonas	Sphingomonas jaspsi
5	root	cellular organisms	Bacteria	Proteobacteria	Alphaproteobacteria	Sphingomonadales	Sphingomonadaceae	Sphingobium	Sphingobium phenoxybenzoativorans
5	root	cellular organisms	Bacteria	Proteobacteria	Alphaproteobacteria	Sphingomonadales	Sphingomonadaceae	Sandarakinorhabdus	Sandarakinorhabdus sp. AAP62
5	root	cellular organisms	Bacteria	Proteobacteria	Alphaproteobacteria	Sphingomonadales	Sphingomonadaceae	Sandarakinorhabdus
5	root	cellular organisms	Bacteria	Proteobacteria	Alphaproteobacteria	Sphingomonadales	Erythrobacteraceae	Altererythrobacter	Altererythrobacter sp. 66-12
5	root	cellular organisms	Bacteria	Proteobacteria	Alphaproteobacteria	Rhodospirillales	Rhodospirillaceae	Skermanella
5	root	cellular organisms	Bacteria	Proteobacteria	Alphaproteobacteria	Rhodospirillales	Rhodospirillaceae	Rhodovibrio	Rhodovibrio salinarum
5	root	cellular organisms	Bacteria	Proteobacteria	Alphaproteobacteria	Rhodospirillales	Rhodospirillaceae	Magnetovibrio	Magnetovibrio blakemorei
5	root	cellular organisms	Bacteria	Proteobacteria	Alphaproteobacteria	Rhodospirillales	Rhodospirillaceae	Limimonas	Limimonas halophila
5	root	cellular organisms	Bacteria	Proteobacteria	Alphaproteobacteria	Rhodospirillales	Rhodospirillaceae	Insolitispirillum	Insolitispirillum peregrinum
5	root	cellular organisms	Bacteria	Proteobacteria	Alphaproteobacteria	Rhodospirillales	Acetobacteraceae	Roseomonas	Roseomonas cervicalis
5	root	cellular organisms	Bacteria	Proteobacteria	Alphaproteobacteria	Rhodospirillales	Acetobacteraceae	Acidomonas	Acidomonas methanolica
5	root	cellular organisms	Bacteria	Proteobacteria	Alphaproteobacteria	Rhodobacterales	Rhodobacteraceae	Wenxinia	Wenxinia marina
5	root	cellular organisms	Bacteria	Proteobacteria	Alphaproteobacteria	Rhodobacterales	Rhodobacteraceae	Roseibium	Roseibium sp. TrichSKD4
5	root	cellular organisms	Bacteria	Proteobacteria	Alphaproteobacteria	Rhodobacterales	Rhodobacteraceae	Pseudovibrio	Pseudovibrio sp. Tun.PHSC04-5.I4
5	root	cellular organisms	Bacteria	Proteobacteria	Alphaproteobacteria	Rhodobacterales	Rhodobacteraceae	Pseudorhodobacter	Pseudorhodobacter antarcticus
5	root	cellular organisms	Bacteria	Proteobacteria	Alphaproteobacteria	Rhodobacterales	Rhodobacteraceae	Paracoccus	Paracoccus chinensis
5	root	cellular organisms	Bacteria	Proteobacteria	Alphaproteobacteria	Rhodobacterales	Rhodobacteraceae	Nesiotobacter	Nesiotobacter exalbescens
5	root	cellular organisms	Bacteria	Proteobacteria	Alphaproteobacteria	Rhodobacterales	Rhodobacteraceae	Labrenzia
5	root	cellular organisms	Bacteria	Proteobacteria	Alphaproteobacteria	Rhodobacterales
5	root	cellular organisms	Bacteria	Proteobacteria	Alphaproteobacteria	Rhizobiales	Xanthobacteraceae	Azorhizobium	Azorhizobium doebereinerae
5	root	cellular organisms	Bacteria	Proteobacteria	Alphaproteobacteria	Rhizobiales	Xanthobacteraceae	Ancylobacter
5	root	cellular organisms	Bacteria	Proteobacteria	Alphaproteobacteria	Rhizobiales	Rhizobiaceae	Rhizobium/Agrobacterium group	Rhizobium	Rhizobium taibaishanense
5	root	cellular organisms	Bacteria	Proteobacteria	Alphaproteobacteria	Rhizobiales	Rhizobiaceae	Rhizobium/Agrobacterium group	Rhizobium	Rhizobium sullae
5	root	cellular organisms	Bacteria	Proteobacteria	Alphaproteobacteria	Rhizobiales	Rhizobiaceae	Kaistia	Kaistia granuli
5	root	cellular organisms	Bacteria	Proteobacteria	Alphaproteobacteria	Rhizobiales	Rhizobiaceae	Kaistia	Kaistia adipata
5	root	cellular organisms	Bacteria	Proteobacteria	Alphaproteobacteria	Rhizobiales	Phyllobacteriaceae	Phyllobacterium
5	root	cellular organisms	Bacteria	Proteobacteria	Alphaproteobacteria	Rhizobiales	Phyllobacteriaceae	Mesorhizobium	Mesorhizobium sp. ORS3359
5	root	cellular organisms	Bacteria	Proteobacteria	Alphaproteobacteria	Rhizobiales	Phyllobacteriaceae	Mesorhizobium	Mesorhizobium plurifarium
5	root	cellular organisms	Bacteria	Proteobacteria	Alphaproteobacteria	Rhizobiales	Phyllobacteriaceae	Mesorhizobium	Mesorhizobium opportunistum
5	root	cellular organisms	Bacteria	Proteobacteria	Alphaproteobacteria	Rhizobiales	Phyllobacteriaceae	Mesorhizobium	Mesorhizobium amorphae
5	root	cellular organisms	Bacteria	Proteobacteria	Alphaproteobacteria	Rhizobiales	Methylobacteriaceae	Microvirga	Microvirga ossetica
5	root	cellular organisms	Bacteria	Proteobacteria	Alphaproteobacteria	Rhizobiales	Methylobacteriaceae	Methylobacterium	Methylobacterium variabile
5	root	cellular organisms	Bacteria	Proteobacteria	Alphaproteobacteria	Rhizobiales	Methylobacteriaceae	Methylobacterium	Methylobacterium platani
5	root	cellular organisms	Bacteria	Proteobacteria	Alphaproteobacteria	Rhizobiales	Hyphomicrobiaceae	Pelagibacterium	Pelagibacterium sp. SCN 63-23
5	root	cellular organisms	Bacteria	Proteobacteria	Alphaproteobacteria	Rhizobiales	Hyphomicrobiaceae	Pelagibacterium	Pelagibacterium luteolum
5	root	cellular organisms	Bacteria	Proteobacteria	Alphaproteobacteria	Rhizobiales	Hyphomicrobiaceae	Devosia	Devosia riboflavina
5	root	cellular organisms	Bacteria	Proteobacteria	Alphaproteobacteria	Rhizobiales	Cohaesibacteraceae	Cohaesibacter	Cohaesibacter marisflavi
5	root	cellular organisms	Bacteria	Proteobacteria	Alphaproteobacteria	Rhizobiales	Bradyrhizobiaceae	Rhodopseudomonas	Rhodopseudomonas sp. AAP120
5	root	cellular organisms	Bacteria	Proteobacteria	Alphaproteobacteria	Rhizobiales	Bradyrhizobiaceae	Nitrobacter	Nitrobacter vulgaris
5	root	cellular organisms	Bacteria	Proteobacteria	Alphaproteobacteria	Rhizobiales	Bradyrhizobiaceae	Nitrobacter	Nitrobacter sp. Nb-311A
5	root	cellular organisms	Bacteria	Proteobacteria	Alphaproteobacteria	Rhizobiales	Bradyrhizobiaceae	Nitrobacter	Nitrobacter hamburgensis
5	root	cellular organisms	Bacteria	Proteobacteria	Alphaproteobacteria	Rhizobiales	Bradyrhizobiaceae	Nitrobacter
5	root	cellular organisms	Bacteria	Proteobacteria	Alphaproteobacteria	Rhizobiales	Bradyrhizobiaceae	Bradyrhizobium	Bradyrhizobium sp. th.b2
5	root	cellular organisms	Bacteria	Proteobacteria	Alphaproteobacteria	Rhizobiales	Bradyrhizobiaceae	Bradyrhizobium	Bradyrhizobium sp. YR681
5	root	cellular organisms	Bacteria	Proteobacteria	Alphaproteobacteria	Rhizobiales	Bradyrhizobiaceae	Bradyrhizobium	Bradyrhizobium sp. OK095
5	root	cellular organisms	Bacteria	Proteobacteria	Alphaproteobacteria	Rhizobiales	Bradyrhizobiaceae	Bradyrhizobium	Bradyrhizobium sp. Ghvi
5	root	cellular organisms	Bacteria	Proteobacteria	Alphaproteobacteria	Rhizobiales	Bradyrhizobiaceae	Bradyrhizobium	Bradyrhizobium sp. DOA9
5	root	cellular organisms	Bacteria	Proteobacteria	Alphaproteobacteria	Rhizobiales	Bradyrhizobiaceae	Bradyrhizobium	Bradyrhizobium manausense
5	root	cellular organisms	Bacteria	Proteobacteria	Alphaproteobacteria	Rhizobiales	Bradyrhizobiaceae	Bosea	Bosea sp. Root381
5	root	cellular organisms	Bacteria	Proteobacteria	Alphaproteobacteria	Rhizobiales	Bradyrhizobiaceae	Bosea	Bosea sp. LC85
5	root	cellular organisms	Bacteria	Proteobacteria	Alphaproteobacteria	Rhizobiales	Aurantimonadaceae	Fulvimarina	Fulvimarina manganoxydans
5	root	cellular organisms	Bacteria	Proteobacteria	Alphaproteobacteria	Parvularculales	Parvularculaceae	Parvularcula	Parvularcula bermudensis
5	root	cellular organisms	Bacteria	Proteobacteria	Alphaproteobacteria	Caulobacterales	Caulobacteraceae	Caulobacter	Caulobacter sp. UNC358MFTsu5.1
5	root	cellular organisms	Bacteria	Proteobacteria	Alphaproteobacteria	Caulobacterales	Caulobacteraceae	Brevundimonas	Brevundimonas sp. SH203
5	root	cellular organisms	Bacteria	Proteobacteria	Alphaproteobacteria	Caulobacterales	Caulobacteraceae	Brevundimonas	Brevundimonas abyssalis
5	root	cellular organisms	Bacteria	Proteobacteria	Alphaproteobacteria	Caulobacterales	Caulobacteraceae	Asticcacaulis	Asticcacaulis sp. YBE204
5	root	cellular organisms	Bacteria	Proteobacteria	Alphaproteobacteria	Caulobacterales	Caulobacteraceae	Asticcacaulis	Asticcacaulis excentricus
5	root	cellular organisms	Bacteria	Proteobacteria	Acidithiobacillia	Acidithiobacillales	unclassified Acidithiobacillales	Acidithiobacillales bacterium SG8_45
5	root	cellular organisms	Bacteria	PVC group	Verrucomicrobia	unclassified Verrucomicrobia	unclassified Verrucomicrobia (miscellaneous)	Verrucomicrobia bacterium 13_1_40CM_4_54_4
5	root	cellular organisms	Bacteria	PVC group	Verrucomicrobia	Verrucomicrobiae	Verrucomicrobiales	Verrucomicrobiaceae
5	root	cellular organisms	Bacteria	PVC group	Verrucomicrobia	Verrucomicrobiae	Verrucomicrobiales	Akkermansiaceae	Akkermansia
5	root	cellular organisms	Bacteria	PVC group	Verrucomicrobia	Spartobacteria	Candidatus Xiphinematobacter	Candidatus Xiphinematobacter sp. Idaho Grape
5	root	cellular organisms	Bacteria	PVC group	Verrucomicrobia	Opitutae	Opitutales	Opitutaceae	Opitutus
5	root	cellular organisms	Bacteria	PVC group	Verrucomicrobia	Opitutae
5	root	cellular organisms	Bacteria	PVC group	Planctomycetes	unclassified Planctomycetes	Planctomycetes bacterium RBG_13_44_8b
5	root	cellular organisms	Bacteria	PVC group	Planctomycetes	unclassified Planctomycetes	Planctomycetes bacterium GWF2_41_51
5	root	cellular organisms	Bacteria	PVC group	Planctomycetes	unclassified Planctomycetes	Planctomycetes bacterium DG_23
5	root	cellular organisms	Bacteria	PVC group	Planctomycetes	Planctomycetia	Planctomycetales	Planctomycetaceae	Rhodopirellula	Rhodopirellula europaea
5	root	cellular organisms	Bacteria	PVC group	Planctomycetes	Planctomycetia	Planctomycetales	Planctomycetaceae	Rhodopirellula	Rhodopirellula baltica
5	root	cellular organisms	Bacteria	PVC group	Planctomycetes	Planctomycetia	Planctomycetales	Isosphaeraceae
5	root	cellular organisms	Bacteria	PVC group	Planctomycetes	Phycisphaerae	unclassified Phycisphaerae	Phycisphaerae bacterium SM1_79
5	root	cellular organisms	Bacteria	PVC group	Lentisphaerae	unclassified Lentisphaerae	unclassified Lentisphaerae (miscellaneous)	Lentisphaerae bacterium RIFOXYC12_FULL_60_16
5	root	cellular organisms	Bacteria	PVC group	Lentisphaerae	unclassified Lentisphaerae	unclassified Lentisphaerae (miscellaneous)	Lentisphaerae bacterium GWF2_52_8
5	root	cellular organisms	Bacteria	PVC group	Lentisphaerae	unclassified Lentisphaerae	unclassified Lentisphaerae (miscellaneous)	Lentisphaerae bacterium GWF2_44_16
5	root	cellular organisms	Bacteria	PVC group	Chlamydiae	Chlamydiia	Parachlamydiales	Simkaniaceae	Simkania	Simkania negevensis
5	root	cellular organisms	Bacteria	PVC group	Candidatus Omnitrophica	unclassified Candidatus Omnitrophica	Omnitrophica bacterium RIFCSPLOWO2_12_FULL_50_11
5	root	cellular organisms	Bacteria	PVC group	Candidatus Omnitrophica	unclassified Candidatus Omnitrophica	Omnitrophica WOR_2 bacterium RIFCSPHIGHO2_01_FULL_48_9
5	root	cellular organisms	Bacteria	Nitrospirae	Nitrospira	unclassified Nitrospira	Nitrospira bacterium SG8_3
5	root	cellular organisms	Bacteria	Nitrospirae	Nitrospira	Nitrospirales	Nitrospiraceae	Candidatus Magnetobacterium	Candidatus Magnetobacterium casensis
5	root	cellular organisms	Bacteria	FCB group	candidate division Zixibacteria	candidate division Zixibacteria bacterium RBG_16_50_21
5	root	cellular organisms	Bacteria	FCB group	candidate division Zixibacteria	candidate division Zixibacteria bacterium RBG_16_43_9
5	root	cellular organisms	Bacteria	FCB group	Candidatus Marinimicrobia	Candidatus Marinimicrobia bacterium CG1_02_48_14
5	root	cellular organisms	Bacteria	FCB group	Candidatus Kryptonia	Candidatus Kryptonium	Candidatus Kryptonium thompsoni
5	root	cellular organisms	Bacteria	FCB group	Bacteroidetes/Chlorobi group	Ignavibacteriae	Ignavibacteria	unclassified Ignavibacteria	Ignavibacteria bacterium RBG_16_34_14
5	root	cellular organisms	Bacteria	FCB group	Bacteroidetes/Chlorobi group	Chlorobi	unclassified Chlorobi	Chlorobi bacterium NICIL-2
5	root	cellular organisms	Bacteria	FCB group	Bacteroidetes/Chlorobi group	Chlorobi	Chlorobia	Chlorobiales	Chlorobiaceae	Chlorobium/Pelodictyon group	Chlorobium	Chlorobium sp. GBChlB
5	root	cellular organisms	Bacteria	FCB group	Bacteroidetes/Chlorobi group	Chlorobi	Chlorobia	Chlorobiales	Chlorobiaceae	Chlorobium/Pelodictyon group	Chlorobium	Chlorobium phaeobacteroides
5	root	cellular organisms	Bacteria	FCB group	Bacteroidetes/Chlorobi group	Bacteroidetes	unclassified Bacteroidetes	unclassified Bacteroidetes (miscellaneous)	Bacteroidetes bacterium HLUCCA01
5	root	cellular organisms	Bacteria	FCB group	Bacteroidetes/Chlorobi group	Bacteroidetes	Sphingobacteriia	Sphingobacteriales	unclassified Sphingobacteriales	unclassified Sphingobacteriales (miscellaneous)	Sphingobacteriales bacterium 48-107
5	root	cellular organisms	Bacteria	FCB group	Bacteroidetes/Chlorobi group	Bacteroidetes	Sphingobacteriia	Sphingobacteriales	Sphingobacteriaceae	Pedobacter	Pedobacter steynii
5	root	cellular organisms	Bacteria	FCB group	Bacteroidetes/Chlorobi group	Bacteroidetes	Sphingobacteriia	Sphingobacteriales	Sphingobacteriaceae	Pedobacter	Pedobacter heparinus
5	root	cellular organisms	Bacteria	FCB group	Bacteroidetes/Chlorobi group	Bacteroidetes	Sphingobacteriia	Sphingobacteriales	Sphingobacteriaceae	Pedobacter	Pedobacter arcticus
5	root	cellular organisms	Bacteria	FCB group	Bacteroidetes/Chlorobi group	Bacteroidetes	Flavobacteriia	Flavobacteriales	Flavobacteriaceae	Sinomicrobium	Sinomicrobium oceani
5	root	cellular organisms	Bacteria	FCB group	Bacteroidetes/Chlorobi group	Bacteroidetes	Flavobacteriia	Flavobacteriales	Flavobacteriaceae	Maribacter
5	root	cellular organisms	Bacteria	FCB group	Bacteroidetes/Chlorobi group	Bacteroidetes	Flavobacteriia	Flavobacteriales	Flavobacteriaceae	Kriegella	Kriegella aquimaris
5	root	cellular organisms	Bacteria	FCB group	Bacteroidetes/Chlorobi group	Bacteroidetes	Flavobacteriia	Flavobacteriales	Flavobacteriaceae	Flavobacterium	Flavobacterium sp. A45
5	root	cellular organisms	Bacteria	FCB group	Bacteroidetes/Chlorobi group	Bacteroidetes	Flavobacteriia	Flavobacteriales	Flavobacteriaceae	Flavobacterium	Flavobacterium psychrophilum
5	root	cellular organisms	Bacteria	FCB group	Bacteroidetes/Chlorobi group	Bacteroidetes	Flavobacteriia	Flavobacteriales	Crocinitomicaceae	Crocinitomix	Crocinitomix catalasitica
5	root	cellular organisms	Bacteria	FCB group	Bacteroidetes/Chlorobi group	Bacteroidetes	Cytophagia	Cytophagales	unclassified Cytophagales	Solirubrum	Solirubrum puertoriconensis
5	root	cellular organisms	Bacteria	FCB group	Bacteroidetes/Chlorobi group	Bacteroidetes	Cytophagia	Cytophagales	Microscillaceae	Eisenibacter	Eisenibacter elegans
5	root	cellular organisms	Bacteria	FCB group	Bacteroidetes/Chlorobi group	Bacteroidetes	Cytophagia	Cytophagales	Hymenobacteraceae	Rufibacter	Rufibacter sp. DG15C
5	root	cellular organisms	Bacteria	FCB group	Bacteroidetes/Chlorobi group	Bacteroidetes	Cytophagia	Cytophagales	Hymenobacteraceae	Rufibacter	Rufibacter roseus
5	root	cellular organisms	Bacteria	FCB group	Bacteroidetes/Chlorobi group	Bacteroidetes	Cytophagia	Cytophagales	Hymenobacteraceae	Pontibacter	Pontibacter chinhatensis
5	root	cellular organisms	Bacteria	FCB group	Bacteroidetes/Chlorobi group	Bacteroidetes	Cytophagia	Cytophagales	Hymenobacteraceae	Pontibacter	Pontibacter akesuensis
5	root	cellular organisms	Bacteria	FCB group	Bacteroidetes/Chlorobi group	Bacteroidetes	Cytophagia	Cytophagales	Hymenobacteraceae	Hymenobacter	Hymenobacter terrenus
5	root	cellular organisms	Bacteria	FCB group	Bacteroidetes/Chlorobi group	Bacteroidetes	Cytophagia	Cytophagales	Hymenobacteraceae	Hymenobacter	Hymenobacter sp. PAMC 26628
5	root	cellular organisms	Bacteria	FCB group	Bacteroidetes/Chlorobi group	Bacteroidetes	Cytophagia	Cytophagales	Hymenobacteraceae	Hymenobacter	Hymenobacter sp. IS2118
5	root	cellular organisms	Bacteria	FCB group	Bacteroidetes/Chlorobi group	Bacteroidetes	Cytophagia	Cytophagales	Flammeovirgaceae	Fabibacter	Fabibacter misakiensis
5	root	cellular organisms	Bacteria	FCB group	Bacteroidetes/Chlorobi group	Bacteroidetes	Cytophagia	Cytophagales	Flammeovirgaceae	Cesiribacter	Cesiribacter andamanensis
5	root	cellular organisms	Bacteria	FCB group	Bacteroidetes/Chlorobi group	Bacteroidetes	Cytophagia	Cytophagales	Cytophagaceae	Spirosoma	Spirosoma panaciterrae
5	root	cellular organisms	Bacteria	FCB group	Bacteroidetes/Chlorobi group	Bacteroidetes	Cytophagia	Cytophagales	Cytophagaceae	Leadbetterella	Leadbetterella byssophila
5	root	cellular organisms	Bacteria	FCB group	Bacteroidetes/Chlorobi group	Bacteroidetes	Cytophagia	Cytophagales	Cytophagaceae	Dyadobacter	Dyadobacter sp. Leaf189
5	root	cellular organisms	Bacteria	FCB group	Bacteroidetes/Chlorobi group	Bacteroidetes	Cytophagia	Cytophagales	Cytophagaceae	Dyadobacter	Dyadobacter psychrophilus
5	root	cellular organisms	Bacteria	FCB group	Bacteroidetes/Chlorobi group	Bacteroidetes	Cytophagia	Cytophagales	Cytophagaceae	Dyadobacter	Dyadobacter alkalitolerans
5	root	cellular organisms	Bacteria	FCB group	Bacteroidetes/Chlorobi group	Bacteroidetes	Cytophagia	Cytophagales	Cytophagaceae	Cytophaga	Cytophaga aurantiaca
5	root	cellular organisms	Bacteria	FCB group	Bacteroidetes/Chlorobi group	Bacteroidetes	Cytophagia	Cytophagales	Cytophagaceae	Cytophaga
5	root	cellular organisms	Bacteria	FCB group	Bacteroidetes/Chlorobi group	Bacteroidetes	Cytophagia	Cytophagales	Cytophagaceae	Anditalea	Anditalea andensis
5	root	cellular organisms	Bacteria	FCB group	Bacteroidetes/Chlorobi group	Bacteroidetes	Cytophagia	Cytophagales	Cyclobacteriaceae
5	root	cellular organisms	Bacteria	FCB group	Bacteroidetes/Chlorobi group	Bacteroidetes	Cytophagia	Cytophagales	Bernardetiaceae	Hugenholtzia	Hugenholtzia roseola
5	root	cellular organisms	Bacteria	FCB group	Bacteroidetes/Chlorobi group	Bacteroidetes	Bacteroidia	Marinilabiliales	Prolixibacteraceae	Draconibacterium	Draconibacterium sediminis
5	root	cellular organisms	Bacteria	FCB group	Bacteroidetes/Chlorobi group	Bacteroidetes	Bacteroidia	Marinilabiliales	Marinilabiliaceae	Alkaliflexus	Alkaliflexus imshenetskii
5	root	cellular organisms	Bacteria	FCB group	Bacteroidetes/Chlorobi group	Bacteroidetes	Bacteroidia	Marinilabiliales	Marinifilaceae	Marinifilum	Marinifilum fragile
5	root	cellular organisms	Bacteria	FCB group	Bacteroidetes/Chlorobi group	Bacteroidetes	Bacteroidia	Bacteroidales	unclassified Bacteroidales	unclassified Bacteroidales (miscellaneous)	Bacteroidales bacterium 6E
5	root	cellular organisms	Bacteria	Elusimicrobia	unclassified Elusimicrobia	Elusimicrobia bacterium RIFOXYD2_FULL_34_15
5	root	cellular organisms	Bacteria	Elusimicrobia	unclassified Elusimicrobia	Elusimicrobia bacterium RIFOXYD12_FULL_66_9
5	root	cellular organisms	Bacteria	Acidobacteria	unclassified Acidobacteria	unclassified Acidobacteria (miscellaneous)	Acidobacteria bacterium 13_1_40CM_4_57_6
5	root	cellular organisms	Bacteria	Acidobacteria	unclassified Acidobacteria	unclassified Acidobacteria (miscellaneous)	Acidobacteria bacterium 13_1_40CM_2_60_7
5	root	cellular organisms	Bacteria	Acidobacteria	unclassified Acidobacteria	unclassified Acidobacteria (miscellaneous)	Acidobacteria bacterium 13_1_40CM_2_56_5
5	root	cellular organisms	Bacteria	Acidobacteria	unclassified Acidobacteria	unclassified Acidobacteria (miscellaneous)	Acidobacteria bacterium 13_1_20CM_4_57_11
5	root	cellular organisms	Bacteria	Acidobacteria	unclassified Acidobacteria	unclassified Acidobacteria (miscellaneous)	Acidobacteria bacterium 13_1_20CM_2_68_7
5	root	Viruses	environmental samples	uncultured Mediterranean phage uvMED
4	root	cellular organisms	Eukaryota	Viridiplantae	Chlorophyta	prasinophytes	Mamiellophyceae	Mamiellales	Bathycoccaceae	Bathycoccus	Bathycoccus prasinos
4	root	cellular organisms	Eukaryota	Viridiplantae	Chlorophyta	Trebouxiophyceae	Chlorellales	Chlorellaceae	Auxenochlorella	Auxenochlorella protothecoides
4	root	cellular organisms	Eukaryota	Viridiplantae	Chlorophyta	Chlorophyceae	Chlamydomonadales	Volvocaceae	Volvox	Volvox carteri	Volvox carteri f. nagariensis
4	root	cellular organisms	Eukaryota	Viridiplantae	Chlorophyta	Chlorophyceae	Chlamydomonadales	Volvocaceae	Gonium	Gonium pectorale
4	root	cellular organisms	Eukaryota	Stramenopiles	Oomycetes	Saprolegniales	Saprolegniaceae	Aphanomyces	Aphanomyces astaci
4	root	cellular organisms	Eukaryota	Stramenopiles	Oomycetes	Peronosporales	Phytophthora	Phytophthora sojae
4	root	cellular organisms	Eukaryota	Rhodophyta	Bangiophyceae	Cyanidiales	Cyanidiaceae	Galdieria	Galdieria sulphuraria
4	root	cellular organisms	Eukaryota	Parabasalia	Trichomonadida	Trichomonadidae	Trichomonas	Trichomonas vaginalis	Trichomonas vaginalis G3
4	root	cellular organisms	Eukaryota	Opisthokonta	Fungi	Zoopagomycota	Entomophthoromycotina	Basidiobolomycetes	Basidiobolales	Basidiobolaceae	Basidiobolus	Basidiobolus meristosporus	Basidiobolus meristosporus CBS 931.73
4	root	cellular organisms	Eukaryota	Opisthokonta	Fungi	Neocallimastigomycota	Neocallimastigomycetes	Neocallimastigales	Neocallimastigaceae	Piromyces	Piromyces finnis
4	root	cellular organisms	Eukaryota	Opisthokonta	Fungi	Dikarya	Basidiomycota	Agaricomycotina	Agaricomycetes	Agaricomycetidae	Agaricales	Marasmiaceae	mitosporic Marasmiaceae	Moniliophthora	Moniliophthora roreri
4	root	cellular organisms	Eukaryota	Opisthokonta	Fungi	Dikarya	Basidiomycota	Agaricomycotina	Agaricomycetes	Agaricomycetidae	Agaricales	Fistulinaceae	Fistulina	Fistulina hepatica	Fistulina hepatica ATCC 64428
4	root	cellular organisms	Eukaryota	Opisthokonta	Fungi	Dikarya	Basidiomycota	Agaricomycotina	Agaricomycetes	Agaricomycetes incertae sedis	Auriculariales	Auriculariaceae	Auricularia	Auricularia subglabra	Auricularia subglabra TFB-10046 SS5
4	root	cellular organisms	Eukaryota	Opisthokonta	Fungi	Dikarya	Ascomycota	saccharomyceta	Pezizomycotina	leotiomyceta	sordariomyceta	Sordariomycetes	Sordariomycetidae	Coniochaetales	Coniochaetaceae	Coniochaeta	Coniochaeta ligniaria	Coniochaeta ligniaria NRRL 30616
4	root	cellular organisms	Eukaryota	Opisthokonta	Fungi	Dikarya	Ascomycota	saccharomyceta	Pezizomycotina	leotiomyceta	sordariomyceta	Sordariomycetes	Hypocreomycetidae	Microascales	Microascaceae	Scedosporium	Scedosporium apiospermum
4	root	cellular organisms	Eukaryota	Opisthokonta	Fungi	Dikarya	Ascomycota	saccharomyceta	Pezizomycotina	leotiomyceta	sordariomyceta	Sordariomycetes	Hypocreomycetidae	Hypocreales	Hypocreales incertae sedis	Acremonium	Acremonium chrysogenum	Acremonium chrysogenum ATCC 11550
4	root	cellular organisms	Eukaryota	Opisthokonta	Fungi	Dikarya	Ascomycota	saccharomyceta	Pezizomycotina	leotiomyceta	sordariomyceta	Leotiomycetes	Leotiomycetes incertae sedis	Myxotrichaceae	Oidiodendron	Oidiodendron maius	Oidiodendron maius Zn
4	root	cellular organisms	Eukaryota	Opisthokonta	Fungi	Dikarya	Ascomycota	saccharomyceta	Pezizomycotina	leotiomyceta	sordariomyceta	Leotiomycetes	Helotiales	Helotiales incertae sedis	Phialocephala	Phialocephala scopiformis
4	root	cellular organisms	Eukaryota	Opisthokonta	Fungi	Dikarya	Ascomycota	saccharomyceta	Pezizomycotina	leotiomyceta	sordariomyceta	Leotiomycetes	Helotiales	Helotiales incertae sedis	Phialocephala	Phialocephala fortinii species complex	Phialocephala subalpina
4	root	cellular organisms	Eukaryota	Opisthokonta	Fungi	Dikarya	Ascomycota	saccharomyceta	Pezizomycotina	leotiomyceta	dothideomyceta	Dothideomycetes	Dothideomycetes incertae sedis	Venturiales	Sympoventuriaceae	Verruconis	Verruconis gallopava
4	root	cellular organisms	Eukaryota	Opisthokonta	Fungi	Dikarya	Ascomycota	saccharomyceta	Pezizomycotina	leotiomyceta	Lecanoromycetes	OSLEUM clade	Umbilicariomycetidae	Umbilicariales	Umbilicariaceae	Umbilicaria	Umbilicaria pustulata
4	root	cellular organisms	Eukaryota	Opisthokonta	Fungi	Dikarya	Ascomycota	Taphrinomycotina	Taphrinomycotina incertae sedis	Saitoella	Saitoella complicata	Saitoella complicata NRRL Y-17804
4	root	cellular organisms	Eukaryota	Opisthokonta	Fungi	Dikarya
4	root	cellular organisms	Eukaryota	Opisthokonta	Fungi	Blastocladiomycota	Blastocladiomycetes	Blastocladiales	Blastocladiaceae	Allomyces	Allomyces macrogynus	Allomyces macrogynus ATCC 38327
4	root	cellular organisms	Eukaryota	Heterolobosea	Schizopyrenida	Vahlkampfiidae	Naegleria	Naegleria gruberi
4	root	cellular organisms	Eukaryota	Haptophyceae	Isochrysidales	Noelaerhabdaceae	Emiliania	Emiliania huxleyi	Emiliania huxleyi CCMP1516
4	root	cellular organisms	Eukaryota	Euglenozoa	Kinetoplastida	Bodonidae	Bodo	Bodo saltans
4	root	cellular organisms	Eukaryota	Amoebozoa	Mycetozoa	Dictyosteliida	Dictyostelium	Dictyostelium lacteum
4	root	cellular organisms	Eukaryota	Amoebozoa	Mycetozoa	Dictyosteliida	Dictyostelium	Dictyostelium fasciculatum
4	root	cellular organisms	Eukaryota	Amoebozoa	Mycetozoa	Dictyosteliida	Acytostelium	Acytostelium subglobosum	Acytostelium subglobosum LB1
4	root	cellular organisms	Eukaryota	Alveolata	Perkinsea	Perkinsida	Perkinsidae	Perkinsus	Perkinsus marinus	Perkinsus marinus ATCC 50983
4	root	cellular organisms	Eukaryota	Alveolata	Ciliophora	Postciliodesmatophora	Heterotrichea	Heterotrichida	Stentoridae	Stentor	Stentor coeruleus
4	root	cellular organisms	Bacteria	unclassified Bacteria	unclassified Bacteria (miscellaneous)	bacterium CG10_49_38
4	root	cellular organisms	Bacteria	unclassified Bacteria	Bacteria candidate phyla	candidate division KSB1	unclassified candidate division KSB1	candidate division KSB1 4572_119
4	root	cellular organisms	Bacteria	unclassified Bacteria	Bacteria candidate phyla	Patescibacteria group	Parcubacteria group	Candidatus Wolfebacteria
4	root	cellular organisms	Bacteria	unclassified Bacteria	Bacteria candidate phyla	Patescibacteria group	Parcubacteria group	Candidatus Staskawiczbacteria
4	root	cellular organisms	Bacteria	unclassified Bacteria	Bacteria candidate phyla	Patescibacteria group	Parcubacteria group	Candidatus Ryanbacteria	Candidatus Ryanbacteria bacterium RIFCSPLOWO2_01_FULL_48_26
4	root	cellular organisms	Bacteria	unclassified Bacteria	Bacteria candidate phyla	Patescibacteria group	Parcubacteria group	Candidatus Parcubacteria	unclassified Parcubacteria
4	root	cellular organisms	Bacteria	unclassified Bacteria	Bacteria candidate phyla	Patescibacteria group	Parcubacteria group	Candidatus Kerfeldbacteria	Candidatus Kerfeldbacteria bacterium RIFCSPHIGHO2_12_FULL_48_17
4	root	cellular organisms	Bacteria	unclassified Bacteria	Bacteria candidate phyla	Patescibacteria group	Parcubacteria group	Candidatus Kaiserbacteria	Candidatus Kaiserbacteria bacterium RIFOXYD1_FULL_42_15
4	root	cellular organisms	Bacteria	unclassified Bacteria	Bacteria candidate phyla	Patescibacteria group	Parcubacteria group	Candidatus Kaiserbacteria	Candidatus Kaiserbacteria bacterium RIFCSPLOWO2_01_FULL_53_17
4	root	cellular organisms	Bacteria	unclassified Bacteria	Bacteria candidate phyla	Patescibacteria group	Parcubacteria group	Candidatus Giovannonibacteria
4	root	cellular organisms	Bacteria	unclassified Bacteria	Bacteria candidate phyla	Patescibacteria group	Parcubacteria group	Candidatus Andersenbacteria
4	root	cellular organisms	Bacteria	unclassified Bacteria	Bacteria candidate phyla	Patescibacteria group	Microgenomates group	Candidatus Gottesmanbacteria	Candidatus Gottesmanbacteria bacterium RBG_16_52_11
4	root	cellular organisms	Bacteria	unclassified Bacteria	Bacteria candidate phyla	Patescibacteria group	Microgenomates group	Candidatus Gottesmanbacteria	Candidatus Gottesmanbacteria bacterium GW2011_GWA1_43_11
4	root	cellular organisms	Bacteria	unclassified Bacteria	Bacteria candidate phyla	Patescibacteria group	Candidatus Gracilibacteria	unclassified Candidatus Gracilibacteria	Candidatus Gracilibacteria bacterium CG1_02_38_174
4	root	cellular organisms	Bacteria	unclassified Bacteria	Bacteria candidate phyla	Candidatus Schekmanbacteria	Candidatus Schekmanbacteria bacterium GWA2_38_11
4	root	cellular organisms	Bacteria	unclassified Bacteria	Bacteria candidate phyla	Candidatus Saccharibacteria	unclassified Saccharibacteria	Candidatus Saccharibacteria bacterium RIFCSPHIGHO2_12_FULL_41_12
4	root	cellular organisms	Bacteria	unclassified Bacteria	Bacteria candidate phyla	Candidatus Saccharibacteria	unclassified Saccharibacteria	Candidatus Saccharibacteria bacterium 47-87
4	root	cellular organisms	Bacteria	unclassified Bacteria	Bacteria candidate phyla	Candidatus Rokubacteria	Candidatus Rokubacteria bacterium 13_2_20CM_69_15_1
4	root	cellular organisms	Bacteria	unclassified Bacteria	Bacteria candidate phyla	Candidatus Rokubacteria	Candidatus Rokubacteria bacterium 13_2_20CM_2_70_11
4	root	cellular organisms	Bacteria	unclassified Bacteria	Bacteria candidate phyla	Candidatus Rokubacteria	Candidatus Rokubacteria bacterium 13_2_20CM_2_64_8
4	root	cellular organisms	Bacteria	unclassified Bacteria	Bacteria candidate phyla	Candidatus Rokubacteria	Candidatus Rokubacteria bacterium 13_1_20CM_4_70_13
4	root	cellular organisms	Bacteria	unclassified Bacteria	Bacteria candidate phyla	Candidatus Peregrinibacteria	unclassified Candidatus Peregrinibacteria
4	root	cellular organisms	Bacteria	unclassified Bacteria	Bacteria candidate phyla	Candidatus Peregrinibacteria
4	root	cellular organisms	Bacteria	unclassified Bacteria	Bacteria candidate phyla	Candidatus Glassbacteria	Candidatus Glassbacteria bacterium RIFCSPLOWO2_12_FULL_58_11
4	root	cellular organisms	Bacteria	unclassified Bacteria	Bacteria candidate phyla	Candidatus Delongbacteria	Candidatus Delongbacteria bacterium GWF2_40_14
4	root	cellular organisms	Bacteria	unclassified Bacteria	Bacteria candidate phyla	Candidatus Aminicenantes	unclassified Aminicenantes	Candidatus Aminicenantes bacterium RBG_16_66_30
4	root	cellular organisms	Bacteria	unclassified Bacteria	Bacteria candidate phyla	Candidatus Aminicenantes	unclassified Aminicenantes	Candidatus Aminicenantes bacterium RBG_13_62_12
4	root	cellular organisms	Bacteria	unclassified Bacteria	Bacteria candidate phyla	Candidatus Aminicenantes	unclassified Aminicenantes	Candidatus Aminicenantes bacterium 4484_214
4	root	cellular organisms	Bacteria	environmental samples	uncultured soil bacterium
4	root	cellular organisms	Bacteria	Terrabacteria group	Firmicutes	Limnochordia	Limnochordales	Limnochordaceae	Limnochorda	Limnochorda pilosa
4	root	cellular organisms	Bacteria	Terrabacteria group	Firmicutes	Clostridia	unclassified Clostridia	unclassified Clostridia (miscellaneous)	Clostridia bacterium BRH_c25
4	root	cellular organisms	Bacteria	Terrabacteria group	Firmicutes	Clostridia	Thermoanaerobacterales	Thermoanaerobacterales Family III. Incertae Sedis	Thermoanaerobacterium
4	root	cellular organisms	Bacteria	Terrabacteria group	Firmicutes	Clostridia	Thermoanaerobacterales	Thermoanaerobacteraceae	Thermanaeromonas	Thermanaeromonas toyohensis
4	root	cellular organisms	Bacteria	Terrabacteria group	Firmicutes	Clostridia	Thermoanaerobacterales	Thermoanaerobacteraceae	Moorella group	Moorella	Moorella thermoacetica
4	root	cellular organisms	Bacteria	Terrabacteria group	Firmicutes	Clostridia	Halanaerobiales	Halanaerobiaceae	Halothermothrix	Halothermothrix orenii
4	root	cellular organisms	Bacteria	Terrabacteria group	Firmicutes	Clostridia	Clostridiales	unclassified Clostridiales	unclassified Clostridiales (miscellaneous)	Clostridiales bacterium PH28_bin88
4	root	cellular organisms	Bacteria	Terrabacteria group	Firmicutes	Clostridia	Clostridiales	Symbiobacteriaceae	Symbiobacterium	Symbiobacterium thermophilum
4	root	cellular organisms	Bacteria	Terrabacteria group	Firmicutes	Clostridia	Clostridiales	Ruminococcaceae	Ruminiclostridium	[Clostridium] hungatei
4	root	cellular organisms	Bacteria	Terrabacteria group	Firmicutes	Clostridia	Clostridiales	Peptococcaceae	Thermincola
4	root	cellular organisms	Bacteria	Terrabacteria group	Firmicutes	Clostridia	Clostridiales	Peptococcaceae	Desulfotomaculum	Desulfotomaculum arcticum
4	root	cellular organisms	Bacteria	Terrabacteria group	Firmicutes	Clostridia	Clostridiales	Peptococcaceae	Desulfosporosinus	Desulfosporosinus orientis
4	root	cellular organisms	Bacteria	Terrabacteria group	Firmicutes	Clostridia	Clostridiales	Peptococcaceae
4	root	cellular organisms	Bacteria	Terrabacteria group	Firmicutes	Clostridia	Clostridiales	Clostridiaceae	Clostridium	Clostridium tetani
4	root	cellular organisms	Bacteria	Terrabacteria group	Firmicutes	Clostridia	Clostridiales	Catabacteriaceae	Catabacter	Catabacter hongkongensis
4	root	cellular organisms	Bacteria	Terrabacteria group	Firmicutes	Bacilli	Bacillales	Thermoactinomycetaceae	Melghirimyces	Melghirimyces thermohalophilus
4	root	cellular organisms	Bacteria	Terrabacteria group	Firmicutes	Bacilli	Bacillales	Thermoactinomycetaceae
4	root	cellular organisms	Bacteria	Terrabacteria group	Firmicutes	Bacilli	Bacillales	Paenibacillaceae	Paenibacillus	Paenibacillus harenae
4	root	cellular organisms	Bacteria	Terrabacteria group	Firmicutes	Bacilli	Bacillales	Bacillaceae	Bacillus	Bacillus cereus group
4	root	cellular organisms	Bacteria	Terrabacteria group	Firmicutes	Bacilli	Bacillales	Alicyclobacillaceae	Effusibacillus	Effusibacillus pohliae
4	root	cellular organisms	Bacteria	Terrabacteria group	Firmicutes	Bacilli	Bacillales	Alicyclobacillaceae	Alicyclobacillus	Alicyclobacillus sp. USBA-503
4	root	cellular organisms	Bacteria	Terrabacteria group	Firmicutes	Bacilli	Bacillales	Alicyclobacillaceae	Alicyclobacillus	Alicyclobacillus macrosporangiidus
4	root	cellular organisms	Bacteria	Terrabacteria group	Firmicutes	Bacilli
4	root	cellular organisms	Bacteria	Terrabacteria group	Deinococcus-Thermus	Deinococci	Thermales	Thermaceae	Thermus
4	root	cellular organisms	Bacteria	Terrabacteria group	Deinococcus-Thermus	Deinococci	Thermales	Thermaceae	Meiothermus
4	root	cellular organisms	Bacteria	Terrabacteria group	Deinococcus-Thermus	Deinococci	Deinococcales	Deinococcaceae	Deinococcus	Deinococcus swuensis
4	root	cellular organisms	Bacteria	Terrabacteria group	Deinococcus-Thermus	Deinococci	Deinococcales	Deinococcaceae	Deinococcus	Deinococcus peraridilitoris
4	root	cellular organisms	Bacteria	Terrabacteria group	Cyanobacteria/Melainabacteria group	Cyanobacteria	Synechococcales	Synechococcaceae	Synechococcus	Synechococcus sp. PCC 7335
4	root	cellular organisms	Bacteria	Terrabacteria group	Cyanobacteria/Melainabacteria group	Cyanobacteria	Synechococcales	Synechococcaceae	Dactylococcopsis	Dactylococcopsis salina
4	root	cellular organisms	Bacteria	Terrabacteria group	Cyanobacteria/Melainabacteria group	Cyanobacteria	Synechococcales	Pseudanabaenaceae	Prochlorothrix	Prochlorothrix hollandica
4	root	cellular organisms	Bacteria	Terrabacteria group	Cyanobacteria/Melainabacteria group	Cyanobacteria	Synechococcales	Prochloraceae	Prochlorococcus	Prochlorococcus marinus
4	root	cellular organisms	Bacteria	Terrabacteria group	Cyanobacteria/Melainabacteria group	Cyanobacteria	Synechococcales	Leptolyngbyaceae	Nodosilinea	Nodosilinea nodulosa
4	root	cellular organisms	Bacteria	Terrabacteria group	Cyanobacteria/Melainabacteria group	Cyanobacteria	Synechococcales	Leptolyngbyaceae	Leptolyngbya	Leptolyngbya sp. O-77
4	root	cellular organisms	Bacteria	Terrabacteria group	Cyanobacteria/Melainabacteria group	Cyanobacteria	Synechococcales	Leptolyngbyaceae	Leptolyngbya	Leptolyngbya sp. NIES-2104
4	root	cellular organisms	Bacteria	Terrabacteria group	Cyanobacteria/Melainabacteria group	Cyanobacteria	Synechococcales	Leptolyngbyaceae	Leptolyngbya	Leptolyngbya boryana
4	root	cellular organisms	Bacteria	Terrabacteria group	Cyanobacteria/Melainabacteria group	Cyanobacteria	Synechococcales	Leptolyngbyaceae	Leptolyngbya
4	root	cellular organisms	Bacteria	Terrabacteria group	Cyanobacteria/Melainabacteria group	Cyanobacteria	Synechococcales	Leptolyngbyaceae	Halomicronema	Halomicronema hongdechloris
4	root	cellular organisms	Bacteria	Terrabacteria group	Cyanobacteria/Melainabacteria group	Cyanobacteria	Pleurocapsales	Hyellaceae	Pleurocapsa	Pleurocapsa sp. PCC 7319
4	root	cellular organisms	Bacteria	Terrabacteria group	Cyanobacteria/Melainabacteria group	Cyanobacteria	Pleurocapsales	Hyellaceae	Myxosarcina	Myxosarcina sp. GI1
4	root	cellular organisms	Bacteria	Terrabacteria group	Cyanobacteria/Melainabacteria group	Cyanobacteria	Oscillatoriophycideae	Oscillatoriales	unclassified Oscillatoriales	unclassified Oscillatoriales (miscellaneous)	Oscillatoriales cyanobacterium 'hensonii'
4	root	cellular organisms	Bacteria	Terrabacteria group	Cyanobacteria/Melainabacteria group	Cyanobacteria	Oscillatoriophycideae	Oscillatoriales	Microcoleaceae	Planktothrix	Planktothrix tepida
4	root	cellular organisms	Bacteria	Terrabacteria group	Cyanobacteria/Melainabacteria group	Cyanobacteria	Oscillatoriophycideae	Chroococcales	Chroococcaceae	Gloeocapsa	Gloeocapsa sp. PCC 73106
4	root	cellular organisms	Bacteria	Terrabacteria group	Cyanobacteria/Melainabacteria group	Cyanobacteria	Oscillatoriophycideae	Chroococcales	Aphanothecaceae	Crocosphaera	Crocosphaera watsonii
4	root	cellular organisms	Bacteria	Terrabacteria group	Cyanobacteria/Melainabacteria group	Cyanobacteria	Nostocales	Tolypothrichaceae	Tolypothrix	Tolypothrix campylonemoides
4	root	cellular organisms	Bacteria	Terrabacteria group	Cyanobacteria/Melainabacteria group	Cyanobacteria	Nostocales	Rivulariaceae	Rivularia	Rivularia sp. PCC 7116
4	root	cellular organisms	Bacteria	Terrabacteria group	Cyanobacteria/Melainabacteria group	Cyanobacteria	Nostocales	Nostocaceae	Nostoc	Nostoc sp. PCC 7524
4	root	cellular organisms	Bacteria	Terrabacteria group	Cyanobacteria/Melainabacteria group	Cyanobacteria	Nostocales	Nostocaceae	Anabaena	Anabaena sp. PCC 7108
4	root	cellular organisms	Bacteria	Terrabacteria group	Cyanobacteria/Melainabacteria group	Cyanobacteria	Nostocales	Hapalosiphonaceae	Fischerella	Fischerella sp. PCC 9605
4	root	cellular organisms	Bacteria	Terrabacteria group	Chloroflexi	unclassified Chloroflexi	unclassified Chloroflexi (miscellaneous)	Chloroflexi bacterium RIFOXYD12_FULL_57_15
4	root	cellular organisms	Bacteria	Terrabacteria group	Chloroflexi	unclassified Chloroflexi	unclassified Chloroflexi (miscellaneous)	Chloroflexi bacterium RBG_19FT_COMBO_56_12
4	root	cellular organisms	Bacteria	Terrabacteria group	Chloroflexi	unclassified Chloroflexi	unclassified Chloroflexi (miscellaneous)	Chloroflexi bacterium RBG_16_58_14
4	root	cellular organisms	Bacteria	Terrabacteria group	Chloroflexi	unclassified Chloroflexi	unclassified Chloroflexi (miscellaneous)	Chloroflexi bacterium RBG_13_66_10
4	root	cellular organisms	Bacteria	Terrabacteria group	Chloroflexi	unclassified Chloroflexi	unclassified Chloroflexi (miscellaneous)	Chloroflexi bacterium 13_1_40CM_68_21
4	root	cellular organisms	Bacteria	Terrabacteria group	Chloroflexi	Dehalococcoidia	Dehalococcoidales	Dehalococcoidaceae	Dehalococcoides	Dehalococcoides mccartyi
4	root	cellular organisms	Bacteria	Terrabacteria group	Chloroflexi	Chloroflexia	Chloroflexales	Chloroflexineae	Chloroflexaceae	Chloroflexus	Chloroflexus islandicus
4	root	cellular organisms	Bacteria	Terrabacteria group	Chloroflexi	Anaerolineae	Anaerolineales	Anaerolineaceae
4	root	cellular organisms	Bacteria	Terrabacteria group	Armatimonadetes	unclassified Armatimonadetes	Armatimonadetes bacterium 13_1_40CM_64_14
4	root	cellular organisms	Bacteria	Terrabacteria group	Armatimonadetes
4	root	cellular organisms	Bacteria	Terrabacteria group	Actinobacteria	unclassified Actinobacteria	Actinobacteria bacterium RBG_13_63_9
4	root	cellular organisms	Bacteria	Terrabacteria group	Actinobacteria	unclassified Actinobacteria	Actinobacteria bacterium CG2_30_50_142
4	root	cellular organisms	Bacteria	Terrabacteria group	Actinobacteria	unclassified Actinobacteria	Actinobacteria bacterium 13_1_40CM_4_65_12
4	root	cellular organisms	Bacteria	Terrabacteria group	Actinobacteria	Thermoleophilia	Solirubrobacterales	unclassified Solirubrobacterales	Solirubrobacterales bacterium 70-9
4	root	cellular organisms	Bacteria	Terrabacteria group	Actinobacteria	Thermoleophilia	Solirubrobacterales	Solirubrobacteraceae	Solirubrobacter
4	root	cellular organisms	Bacteria	Terrabacteria group	Actinobacteria	Actinobacteria	Streptosporangiales	Streptosporangiaceae	Streptosporangium	Streptosporangium roseum
4	root	cellular organisms	Bacteria	Terrabacteria group	Actinobacteria	Actinobacteria	Streptosporangiales	Streptosporangiaceae	Nonomuraea	Nonomuraea candida
4	root	cellular organisms	Bacteria	Terrabacteria group	Actinobacteria	Actinobacteria	Streptosporangiales	Streptosporangiaceae	Nonomuraea
4	root	cellular organisms	Bacteria	Terrabacteria group	Actinobacteria	Actinobacteria	Streptosporangiales	Streptosporangiaceae	Microbispora	Microbispora rosea
4	root	cellular organisms	Bacteria	Terrabacteria group	Actinobacteria	Actinobacteria	Streptosporangiales	Streptosporangiaceae
4	root	cellular organisms	Bacteria	Terrabacteria group	Actinobacteria	Actinobacteria	Streptomycetales	Streptomycetaceae	Streptomyces	Streptomyces hygroscopicus
4	root	cellular organisms	Bacteria	Terrabacteria group	Actinobacteria	Actinobacteria	Streptomycetales	Streptomycetaceae	Streptomyces	Streptomyces avicenniae
4	root	cellular organisms	Bacteria	Terrabacteria group	Actinobacteria	Actinobacteria	Pseudonocardiales	Pseudonocardiaceae	Saccharothrix	Saccharothrix sp. ALI-22-I
4	root	cellular organisms	Bacteria	Terrabacteria group	Actinobacteria	Actinobacteria	Pseudonocardiales	Pseudonocardiaceae	Pseudonocardia	Pseudonocardia sp. 73-21
4	root	cellular organisms	Bacteria	Terrabacteria group	Actinobacteria	Actinobacteria	Pseudonocardiales	Pseudonocardiaceae	Pseudonocardia	Pseudonocardia oroxyli
4	root	cellular organisms	Bacteria	Terrabacteria group	Actinobacteria	Actinobacteria	Pseudonocardiales	Pseudonocardiaceae	Amycolatopsis	Amycolatopsis xylanica
4	root	cellular organisms	Bacteria	Terrabacteria group	Actinobacteria	Actinobacteria	Pseudonocardiales	Pseudonocardiaceae	Alloactinosynnema	Alloactinosynnema sp. L-07
4	root	cellular organisms	Bacteria	Terrabacteria group	Actinobacteria	Actinobacteria	Propionibacteriales	Nocardioidaceae	Nocardioides	Nocardioides szechwanensis
4	root	cellular organisms	Bacteria	Terrabacteria group	Actinobacteria	Actinobacteria	Propionibacteriales	Nocardioidaceae	Nocardioides	Nocardioides sp. Soil805
4	root	cellular organisms	Bacteria	Terrabacteria group	Actinobacteria	Actinobacteria	Propionibacteriales	Nocardioidaceae	Nocardioides	Nocardioides sp. JS614
4	root	cellular organisms	Bacteria	Terrabacteria group	Actinobacteria	Actinobacteria	Propionibacteriales	Nocardioidaceae	Friedmanniella	Friedmanniella luteola
4	root	cellular organisms	Bacteria	Terrabacteria group	Actinobacteria	Actinobacteria	Micromonosporales	Micromonosporaceae	Xiangella	Xiangella phaseoli
4	root	cellular organisms	Bacteria	Terrabacteria group	Actinobacteria	Actinobacteria	Micromonosporales	Micromonosporaceae	Longispora	Longispora albida
4	root	cellular organisms	Bacteria	Terrabacteria group	Actinobacteria	Actinobacteria	Micromonosporales	Micromonosporaceae	Actinoplanes	Actinoplanes sp. N902-109
4	root	cellular organisms	Bacteria	Terrabacteria group	Actinobacteria	Actinobacteria	Micromonosporales	Micromonosporaceae	Actinoplanes	Actinoplanes missouriensis
4	root	cellular organisms	Bacteria	Terrabacteria group	Actinobacteria	Actinobacteria	Micromonosporales	Micromonosporaceae	Actinocatenispora	Actinocatenispora sera
4	root	cellular organisms	Bacteria	Terrabacteria group	Actinobacteria	Actinobacteria	Micrococcales	Microbacteriaceae	Leifsonia
4	root	cellular organisms	Bacteria	Terrabacteria group	Actinobacteria	Actinobacteria	Micrococcales	Microbacteriaceae	Frigoribacterium
4	root	cellular organisms	Bacteria	Terrabacteria group	Actinobacteria	Actinobacteria	Geodermatophilales	Geodermatophilaceae	Geodermatophilus	Geodermatophilus siccatus
4	root	cellular organisms	Bacteria	Terrabacteria group	Actinobacteria	Actinobacteria	Geodermatophilales	Geodermatophilaceae	Geodermatophilus	Geodermatophilus obscurus
4	root	cellular organisms	Bacteria	Terrabacteria group	Actinobacteria	Actinobacteria	Frankiales	Frankiaceae	Frankia	Frankia sp. Iso899
4	root	cellular organisms	Bacteria	Terrabacteria group	Actinobacteria	Actinobacteria	Frankiales	Cryptosporangiaceae	Cryptosporangium	Cryptosporangium aurantiacum
4	root	cellular organisms	Bacteria	Terrabacteria group	Actinobacteria	Actinobacteria	Corynebacteriales	Nocardiaceae	Rhodococcus	Rhodococcus jostii
4	root	cellular organisms	Bacteria	Terrabacteria group	Actinobacteria	Actinobacteria	Corynebacteriales	Mycobacteriaceae	Mycobacterium	Mycobacterium sp. URHB0044
4	root	cellular organisms	Bacteria	Terrabacteria group	Actinobacteria	Actinobacteria	Corynebacteriales	Mycobacteriaceae	Mycobacterium	Mycobacterium sp. ACS1612
4	root	cellular organisms	Bacteria	Terrabacteria group	Actinobacteria	Actinobacteria	Corynebacteriales	Mycobacteriaceae	Mycobacterium	Mycobacterium chelonae group	Mycobacterium immunogenum
4	root	cellular organisms	Bacteria	Terrabacteria group	Actinobacteria	Actinobacteria	Corynebacteriales	Mycobacteriaceae	Mycobacterium	Mycobacterium asiaticum
4	root	cellular organisms	Bacteria	Terrabacteria group	Actinobacteria	Actinobacteria	Catenulisporales	Catenulisporaceae	Catenulispora	Catenulispora sp. 13_1_20CM_3_70_7
4	root	cellular organisms	Bacteria	Terrabacteria group	Actinobacteria	Actinobacteria	Catenulisporales	Catenulisporaceae	Catenulispora	Catenulispora acidiphila
4	root	cellular organisms	Bacteria	Spirochaetes	unclassified Spirochaetes	Spirochaetes bacterium RBG_16_67_19
4	root	cellular organisms	Bacteria	Spirochaetes	unclassified Spirochaetes	Spirochaetes bacterium RBG_16_49_21
4	root	cellular organisms	Bacteria	Spirochaetes	unclassified Spirochaetes	Spirochaetes bacterium GWF1_41_5
4	root	cellular organisms	Bacteria	Spirochaetes	Spirochaetia	Spirochaetales	Spirochaetaceae	Spirochaeta	Spirochaeta lutea
4	root	cellular organisms	Bacteria	Proteobacteria	unclassified Proteobacteria	unclassified Proteobacteria (miscellaneous)	Proteobacteria bacterium ST_bin12
4	root	cellular organisms	Bacteria	Proteobacteria	delta/epsilon subdivisions	Deltaproteobacteria	unclassified Deltaproteobacteria	unclassified Deltaproteobacteria (miscellaneous)	delta proteobacterium MLS_D
4	root	cellular organisms	Bacteria	Proteobacteria	delta/epsilon subdivisions	Deltaproteobacteria	unclassified Deltaproteobacteria	unclassified Deltaproteobacteria (miscellaneous)	Deltaproteobacteria bacterium RIFOXYD12_FULL_50_9
4	root	cellular organisms	Bacteria	Proteobacteria	delta/epsilon subdivisions	Deltaproteobacteria	unclassified Deltaproteobacteria	unclassified Deltaproteobacteria (miscellaneous)	Deltaproteobacteria bacterium RIFCSPLOWO2_12_FULL_57_22
4	root	cellular organisms	Bacteria	Proteobacteria	delta/epsilon subdivisions	Deltaproteobacteria	unclassified Deltaproteobacteria	unclassified Deltaproteobacteria (miscellaneous)	Deltaproteobacteria bacterium RIFCSPLOWO2_02_FULL_53_8
4	root	cellular organisms	Bacteria	Proteobacteria	delta/epsilon subdivisions	Deltaproteobacteria	unclassified Deltaproteobacteria	unclassified Deltaproteobacteria (miscellaneous)	Deltaproteobacteria bacterium RBG_13_60_28
4	root	cellular organisms	Bacteria	Proteobacteria	delta/epsilon subdivisions	Deltaproteobacteria	unclassified Deltaproteobacteria	unclassified Deltaproteobacteria (miscellaneous)	Deltaproteobacteria bacterium RBG_13_53_10
4	root	cellular organisms	Bacteria	Proteobacteria	delta/epsilon subdivisions	Deltaproteobacteria	unclassified Deltaproteobacteria	unclassified Deltaproteobacteria (miscellaneous)	Deltaproteobacteria bacterium 13_1_40CM_4_54_4
4	root	cellular organisms	Bacteria	Proteobacteria	delta/epsilon subdivisions	Deltaproteobacteria	Syntrophobacterales	Syntrophorhabdaceae	Syntrophorhabdus	Syntrophorhabdus aromaticivorans
4	root	cellular organisms	Bacteria	Proteobacteria	delta/epsilon subdivisions	Deltaproteobacteria	Syntrophobacterales	Syntrophobacteraceae	unclassified Syntrophobacteraceae	Syntrophobacteraceae bacterium CG2_30_61_12
4	root	cellular organisms	Bacteria	Proteobacteria	delta/epsilon subdivisions	Deltaproteobacteria	Syntrophobacterales	Syntrophaceae	Smithella	Smithella sp. SDB
4	root	cellular organisms	Bacteria	Proteobacteria	delta/epsilon subdivisions	Deltaproteobacteria	Myxococcales	Cystobacterineae	Archangiaceae	Stigmatella	Stigmatella erecta
4	root	cellular organisms	Bacteria	Proteobacteria	delta/epsilon subdivisions	Deltaproteobacteria	Desulfuromonadales	unclassified Desulfuromonadales	Desulfuromonadales bacterium C00003093
4	root	cellular organisms	Bacteria	Proteobacteria	delta/epsilon subdivisions	Deltaproteobacteria	Desulfuromonadales	Geobacteraceae	unclassified Geobacteraceae	Geobacteraceae bacterium GWB2_52_12
4	root	cellular organisms	Bacteria	Proteobacteria	delta/epsilon subdivisions	Deltaproteobacteria	Desulfuromonadales	Geobacteraceae	unclassified Geobacteraceae
4	root	cellular organisms	Bacteria	Proteobacteria	delta/epsilon subdivisions	Deltaproteobacteria	Desulfuromonadales	Geobacteraceae	Geopsychrobacter	Geopsychrobacter electrodiphilus
4	root	cellular organisms	Bacteria	Proteobacteria	delta/epsilon subdivisions	Deltaproteobacteria	Desulfuromonadales	Geobacteraceae	Geobacter	Geobacter thiogenes
4	root	cellular organisms	Bacteria	Proteobacteria	delta/epsilon subdivisions	Deltaproteobacteria	Desulfuromonadales	Geobacteraceae	Geobacter	Geobacter lovleyi
4	root	cellular organisms	Bacteria	Proteobacteria	delta/epsilon subdivisions	Deltaproteobacteria	Desulfuromonadales	Geobacteraceae	Geobacter	Geobacter daltonii
4	root	cellular organisms	Bacteria	Proteobacteria	delta/epsilon subdivisions	Deltaproteobacteria	Desulfuromonadales	Geobacteraceae	Geoalkalibacter	Geoalkalibacter subterraneus
4	root	cellular organisms	Bacteria	Proteobacteria	delta/epsilon subdivisions	Deltaproteobacteria	Desulfuromonadales	Desulfuromonadaceae	unclassified Desulfuromonadaceae	Desulfuromonadaceae bacterium GWC2_58_13
4	root	cellular organisms	Bacteria	Proteobacteria	delta/epsilon subdivisions	Deltaproteobacteria	Desulfovibrionales	Desulfovibrionaceae	Desulfovibrio	Desulfovibrio vulgaris
4	root	cellular organisms	Bacteria	Proteobacteria	delta/epsilon subdivisions	Deltaproteobacteria	Desulfovibrionales	Desulfovibrionaceae	Desulfovibrio	Desulfovibrio desulfuricans
4	root	cellular organisms	Bacteria	Proteobacteria	delta/epsilon subdivisions	Deltaproteobacteria	Desulfovibrionales	Desulfovibrionaceae	Desulfovibrio	Desulfovibrio bizertensis
4	root	cellular organisms	Bacteria	Proteobacteria	delta/epsilon subdivisions	Deltaproteobacteria	Desulfovibrionales	Desulfovibrionaceae	Desulfovibrio	Desulfovibrio aminophilus
4	root	cellular organisms	Bacteria	Proteobacteria	delta/epsilon subdivisions	Deltaproteobacteria	Desulfobacterales	unclassified Desulfobacterales	Desulfobacterales bacterium GWB2_56_26
4	root	cellular organisms	Bacteria	Proteobacteria	delta/epsilon subdivisions	Deltaproteobacteria	Desulfobacterales	unclassified Desulfobacterales
4	root	cellular organisms	Bacteria	Proteobacteria	delta/epsilon subdivisions	Deltaproteobacteria	Desulfobacterales	Desulfobulbaceae	Desulfobulbus	Desulfobulbus mediterraneus
4	root	cellular organisms	Bacteria	Proteobacteria	delta/epsilon subdivisions	Deltaproteobacteria	Desulfobacterales	Desulfobulbaceae	Desulfobulbus	Desulfobulbus japonicus
4	root	cellular organisms	Bacteria	Proteobacteria	delta/epsilon subdivisions	Deltaproteobacteria	Desulfobacterales	Desulfobacteraceae	Desulforegula	Desulforegula conservatrix
[truncated: 6,464 more rows]
